# Supplementary material for: Cisplatin Promotes the Efficacy of Immune Checkpoint Inhibitor Therapy by Inducing Ferroptosis and Activating Neutrophils
Source: Front Pharmacol. 2022 Jun 13;13:870178. doi: 10.3389/fphar.2022.870178 (PMC9240830; doi:10.3389/fphar.2022.870178)
Supplement: Supplementary file 1 [file Table1.xls]

gene	conMean	treatMean	logFC	pValue	fdr	lgfdr
TSPAN6	15.34561657	16.75018279	0.126350227	0.00578787	0.01260274	1.899535023
DPM1	28.56347981	29.14777616	0.029214067	0.881500521	0.899218534	0.04613475
SCYL3	3.195707536	2.948713765	-0.116049597	0.242497915	0.304777822	0.516016639
C1orf112	1.845046585	1.652540792	-0.158971358	0.081295101	0.121230785	0.916387083
FGR	5.346284891	7.926935058	0.56822644	1.21E-13	7.67E-12	11.11520464
CFH	13.22019701	16.35829787	0.307278963	5.77E-05	0.000232855	3.632914432
FUCA2	26.31470313	29.75707175	0.177363446	3.41E-05	0.000148006	3.829720678
GCLC	11.13173951	18.13205984	0.703863774	2.62E-08	2.94E-07	6.53165267
NFYA	13.53396204	12.32271379	-0.135264236	0.002645024	0.006420698	2.192417757
STPG1	1.485545493	1.512614821	0.026051873	0.425568976	0.486115345	0.31326067
NIPAL3	5.350895434	5.683178429	0.086917674	0.080613751	0.12040216	0.919365722
LAS1L	8.52094303	7.740835705	-0.138523776	0.000817258	0.0023218	2.634175193
ENPP4	10.72096237	11.15540172	0.057308052	0.054719799	0.08703719	1.060295139
SEMA3F	9.294820313	7.406803097	-0.32757599	0.003461722	0.008101666	2.091425665
CFTR	2.242758846	2.864715202	0.353117217	1.05E-05	5.28E-05	4.277366077
ANKIB1	10.80263546	10.51185331	-0.039366274	0.593796763	0.64592782	0.18981601
CYP51A1	1.442460893	1.746886217	0.276253437	3.65E-06	2.11E-05	4.675717545
KRIT1	6.131783596	5.685689216	-0.108971539	0.095262664	0.138910746	0.857264156
RAD52	2.319350606	1.83562674	-0.337448194	2.99E-07	2.37E-06	5.625251654
BAD	24.14399357	21.91213837	-0.139934045	0.011692904	0.02315467	1.635361404
LAP3	29.76253728	40.0406814	0.427969003	3.86E-16	6.10E-14	13.21467016
CD99	53.0467358	56.49374981	0.090827285	0.01438732	0.027668062	1.55802126
HS3ST1	3.073388318	3.66403948	0.253604988	0.007866164	0.016457098	1.783646745
MAD1L1	5.356246642	4.403476991	-0.282579267	1.84E-05	8.60E-05	4.065501549
LASP1	48.2139728	51.07487901	0.08316257	0.748370769	0.784024523	0.105670353
SNX11	7.596210416	8.557793063	0.171958925	0.000119328	0.000438489	3.358041297
TMEM176A	21.41778182	25.86156351	0.272000427	4.28E-07	3.21E-06	5.493494968
M6PR	19.57018247	25.29027819	0.369925699	2.12E-17	5.01E-15	14.30016227
KLHL13	0.507742964	0.541877961	0.093869629	0.052094763	0.083520547	1.07820667
ICA1	11.92839172	9.646612581	-0.306305209	3.07E-08	3.35E-07	6.474955193
DBNDD1	8.363575894	6.220378619	-0.42711751	1.64E-06	1.04E-05	4.982966661
ALS2	3.091627997	2.976785485	-0.054611475	0.459795471	0.519290044	0.284590004
CASP10	5.12460087	5.653530281	0.141712379	0.001897637	0.004795562	2.31916049
TFPI	16.60464954	18.67034582	0.169161376	0.009784111	0.019838745	1.702485805
NDUFAF7	4.157698895	3.62786319	-0.196665229	3.33E-07	2.59E-06	5.586700236
RBM5	9.178308625	7.172439795	-0.355764366	2.36E-07	1.92E-06	5.716698771
SLC7A2	17.43333705	14.6814067	-0.247858546	0.493037365	0.550866285	0.258953807
ARF5	73.59486842	67.17373134	-0.131708005	0.002168795	0.005395409	2.267975628
SARM1	0.800325685	0.727129005	-0.138375865	0.298806433	0.362814402	0.440315482
PLXND1	21.95589838	22.80468355	0.054721584	0.594958673	0.646916258	0.189151934
AK2	28.27448622	26.34077418	-0.102203061	0.041718134	0.068946932	1.161485054
CD38	3.605070517	4.025754367	0.159231669	0.0001377	0.000497531	3.303179854
KDM1A	18.58021229	16.15945728	-0.201388239	0.000844041	0.002386388	2.622258943
RBM6	11.96755614	8.885231832	-0.429647249	2.70E-12	1.12E-10	9.950781977
CAMKK1	1.708899014	1.637908799	-0.061212117	0.766240847	0.800229862	0.096785246
RECQL	6.452775408	7.632058944	0.242152501	7.17E-07	5.04E-06	5.297569464
VPS50	2.807581693	2.925534522	0.059372241	0.326128202	0.389721422	0.409245721
ARHGAP33	2.608103371	1.670298538	-0.642895067	8.50E-08	7.99E-07	6.097453221
NDUFAB1	30.62860288	31.72714429	0.050838112	0.595733855	0.647575376	0.188709674
ZMYND10	1.654451182	3.441515991	1.056691491	4.37E-06	2.48E-05	4.605548319
SLC25A13	10.56861378	11.07939226	0.068092587	0.631082558	0.680546145	0.167142422
ST7	6.347322052	6.45537256	0.024352316	0.672594102	0.717536702	0.14415588
CDC27	9.759584112	9.875721302	0.017066452	0.05564279	0.088257998	1.054245928
HCCS	9.403378989	10.86576698	0.208538844	3.68E-08	3.94E-07	6.404503778
DVL2	6.776971345	6.185243067	-0.13181038	0.037274273	0.062759835	1.202318207
PRSS22	14.15834051	12.39855235	-0.191480496	0.101059153	0.145946824	0.835805351
UPF1	16.78583425	15.22557004	-0.140747997	0.005645794	0.012345995	1.908473903
SKAP2	11.88565926	13.72997175	0.20810673	0.000203255	0.000697088	3.156712393
SLC25A5	197.1365373	231.7448324	0.233341978	2.78E-05	0.000123021	3.910020747
MCUB	5.468140264	6.200761465	0.181395142	0.002749032	0.006634296	2.178205156
POLR2J	29.49043697	25.28427552	-0.222006758	0.001188088	0.003192466	2.495873719
DHX33	4.574384809	4.12240097	-0.150092897	0.044487092	0.072894341	1.137306186
LIG3	3.056099533	2.729419216	-0.163097533	0.001443597	0.003800413	2.420169205
ACSM3	2.195638974	2.271704596	0.049134391	0.073420785	0.111351709	0.953303113
REXO5	1.344432054	1.284848736	-0.065398322	0.233159783	0.295244547	0.529818115
CIAPIN1	13.7124563	13.67104284	-0.004363726	0.861678305	0.881991677	0.054535513
SPPL2B	7.518495816	5.539530182	-0.440680435	8.62E-10	1.59E-08	7.798602876
FAM214B	4.642217399	4.180384429	-0.151178468	0.011075833	0.022106952	1.655471132
COPZ2	5.491088246	6.06890019	0.144342997	0.013370912	0.025984019	1.585293675
PRKAR2B	3.833670886	4.335566274	0.177493948	0.002699047	0.006530118	2.185078971
MSL3	4.747653981	4.906935153	0.047607414	0.19199892	0.251303796	0.599800951
CREBBP	8.481814075	7.878421112	-0.106466326	0.102110644	0.147312673	0.83175989
TSPOAP1	2.026361438	1.486088078	-0.447371904	0.003363501	0.007895907	2.102597976
PON1	0.795435621	0.760797788	-0.064232119	0.062158981	0.096918847	1.013591761
GCFC2	4.016474839	3.60465719	-0.156067776	0.440004601	0.499996331	0.301033183
CROT	3.029296673	3.423534829	0.176503814	0.007944842	0.016596782	1.77997611
KMT2E	10.91564618	9.835764899	-0.150288381	0.369761104	0.432422436	0.364091781
RHBDD2	52.38715411	49.56494246	-0.079893035	0.162419093	0.218253327	0.661039127
IBTK	8.481698075	8.770239795	0.048263161	0.002302253	0.005679483	2.245691196
ZNF195	4.836378816	3.887176284	-0.315204715	3.31E-07	2.58E-06	5.588380294
FBXL3	6.896517959	7.711257802	0.16109807	3.58E-06	2.07E-05	4.684029655
ITGAL	5.460384612	7.683937469	0.492843205	1.13E-08	1.42E-07	6.847711656
ITGA3	60.51787421	54.7466666	-0.144590186	0.170645469	0.227611444	0.642805906
LAMP2	38.93713007	45.68998396	0.230731384	1.38E-06	8.95E-06	5.048176965
GDE1	29.84038332	32.23592553	0.111403337	0.006847169	0.014541576	1.837388523
REX1BD	6.497200328	5.883042182	-0.143255808	0.136709754	0.1887363	0.724144563
CRLF1	59.47474791	36.16354366	-0.717741198	0.098411177	0.142795429	0.845285694
OSBPL7	3.666169494	3.151689517	-0.218148068	0.0073102	0.015420236	1.81190898
YBX2	1.623849586	1.156527268	-0.489618723	0.013308244	0.025895069	1.586782927
MAP3K14	3.543661406	3.991243566	0.17159756	0.007495641	0.015768007	1.802223196
TMEM132A	9.868177369	7.498797524	-0.396124377	0.000126323	0.000461099	3.33620582
AP2B1	38.46825307	39.88545116	0.052194282	0.391330522	0.453049544	0.343854302
ZNF263	5.034855	4.696716216	-0.100297804	0.00956424	0.019465025	1.710745034
CX3CL1	17.00530629	18.02637693	0.084124472	0.072259819	0.109808274	0.959364935
SPATA20	15.5277414	13.17703019	-0.236822741	0.01356048	0.026302393	1.580004737
TNFRSF12A	53.78989212	45.67671653	-0.235876149	0.172750019	0.229978245	0.638313245
MAP3K9	2.833378756	2.255508778	-0.329070568	5.48E-05	0.000222212	3.653232492
BAIAP2L1	21.59256856	20.02189035	-0.108956679	0.021619967	0.039326992	1.40530927
KDM7A	5.170230145	4.490230019	-0.20343915	0.356480703	0.419677374	0.377084444
ETV1	4.444427522	4.78133517	0.105415941	0.011692904	0.02315467	1.635361404
AGK	5.44536264	4.752399451	-0.196372027	6.17E-05	0.000247083	3.607157134
USH1C	1.168584315	1.55912643	0.415976091	0.083759826	0.124299811	0.905529532
GGCT	38.37804819	33.01373093	-0.217215153	0.001611008	0.004179404	2.378885646
DBF4	3.42895693	3.33814979	-0.03872109	0.931577286	0.941590943	0.026137728
TBXA2R	1.057517108	1.002985529	-0.076380212	0.31522607	0.378909103	0.421464961
IFRD1	6.926666217	6.051208612	-0.194937833	0.002255551	0.005577739	2.253541812
GTF2IRD1	6.282320622	4.962610757	-0.340198272	4.57E-09	6.56E-08	7.183096161
PAF1	27.78308657	24.83664406	-0.161736636	0.005357166	0.011788841	1.92852889
ARHGAP44	2.508821415	2.758678182	0.136967388	0.105437714	0.151116873	0.820687042
SCIN	4.52789305	4.337960388	-0.061823003	0.972112035	0.976316176	0.010409515
ARSD	18.1751214	19.16922026	0.076826653	0.018210771	0.033902161	1.469772618
PNPLA4	4.850721792	5.82558466	0.264203409	6.46E-06	3.47E-05	4.459670525
PRSS21	3.062385622	3.358236062	0.133047684	0.016399384	0.03099335	1.508731479
MARK4	5.838768434	5.152123201	-0.180497002	0.000910946	0.002544573	2.594385085
PROM1	5.256453091	5.711489912	0.119777502	5.98E-05	0.000240344	3.619166715
CCDC124	31.69574494	27.54172539	-0.202670234	0.000140532	0.00050562	3.296175756
CEACAM21	1.226869918	1.93943321	0.660652802	2.82E-12	1.16E-10	9.935542011
PAFAH1B1	15.60962811	16.43717966	0.074526612	1.71E-05	8.09E-05	4.092051478
NOS2	0.590814175	0.746712056	0.337847583	0.019925734	0.036588203	1.43665892
DNAH9	0.241317233	0.716748484	1.570536006	8.09E-10	1.51E-08	7.821023053
KIAA0100	20.00754665	20.10736518	0.007179774	0.274037068	0.337633934	0.471553911
SLC13A2	1.559211621	2.055519176	0.398686083	0.02180469	0.039639482	1.401872029
GAS7	3.138184006	4.176270249	0.412285126	3.72E-08	3.97E-07	6.401209493
TRAPPC6A	24.81592166	22.45924616	-0.143956532	0.136562337	0.188566751	0.724534882
MATK	1.050167387	1.424291251	0.439624892	2.24E-10	4.97E-09	8.303643611
CD79B	3.259363201	5.143324337	0.658111008	2.56E-07	2.06E-06	5.68613278
ST7L	1.359431948	1.200443855	-0.179436004	0.153687353	0.208475622	0.680944722
RPUSD1	10.15226362	8.835385194	-0.200436499	0.004744487	0.010597312	1.974804279
RHBDF1	10.91325964	8.402341537	-0.377218744	1.22E-06	8.01E-06	5.096367484
LUC7L	8.866361663	5.755223552	-0.623470243	2.31E-19	1.14E-16	15.94309515
BAIAP3	3.880408276	3.093995587	-0.326737314	0.040773103	0.067662337	1.169653006
TSR3	34.93121901	31.93323975	-0.129458063	0.003261927	0.007696361	2.11371457
PIGQ	9.170022686	7.833790517	-0.227214753	0.000237122	0.000797011	3.098535685
CRAMP1	2.766701843	2.130904009	-0.376701573	2.25E-11	7.00E-10	9.15490196
TEAD3	17.97633791	14.45355491	-0.314674776	4.77E-06	2.68E-05	4.571865206
SELE	0.594627996	0.776627326	0.385235081	3.76E-07	2.87E-06	5.542118103
DNAJC11	6.617713461	6.281935049	-0.0751238	0.373053608	0.435409126	0.361102473
FMO3	2.953628557	4.096613024	0.471943212	8.33E-05	0.000320628	3.493998554
MYLIP	14.14495763	13.201384	-0.09959867	0.239803437	0.302084925	0.519870947
E2F2	1.5174822	1.345120163	-0.173944535	0.404126871	0.465193583	0.332366285
PSMB1	58.06337745	60.56884776	0.060947473	0.217541629	0.278830954	0.554659015
SYN1	0.564793946	0.587920212	0.057895752	0.481467337	0.540104653	0.267522081
JARID2	5.396213892	4.485202886	-0.266774288	8.79E-05	0.000336049	3.473597393
CDKL5	1.520093616	1.361014187	-0.159478071	0.93113264	0.941287806	0.026277567
CDK11A	1.738046544	1.284539067	-0.436215949	9.72E-10	1.76E-08	7.754487332
NADK	15.94690887	15.61834058	-0.030035623	0.771797865	0.804881668	0.094267964
CYTH3	12.01718349	10.3509019	-0.215342327	0.578787369	0.631617943	0.199545541
SYPL1	43.77328985	50.24373198	0.198892812	1.90E-07	1.60E-06	5.795880017
CYB561	32.20364025	30.0764088	-0.098591462	0.130480918	0.181345759	0.741492596
CELSR3	1.716248298	1.160240228	-0.564834744	9.88E-06	4.99E-05	4.301899454
PLEKHG6	3.535216897	3.45259385	-0.034118101	0.519333249	0.57583887	0.239699023
SS18L2	11.57771817	10.93357271	-0.082586043	0.055357421	0.087878114	1.056119272
MPND	9.977024047	9.622559541	-0.052188859	0.488812927	0.546903842	0.262089026
MGST1	39.70524552	45.3148295	0.19065364	0.006721424	0.014318174	1.844112364
NFIX	13.07625407	13.74504173	0.071961972	0.077463885	0.116572309	0.933404601
ST3GAL1	12.03606637	12.76157209	0.084442097	0.02462746	0.044086087	1.355698447
MMP25	0.832417822	1.130967801	0.442178098	3.88E-05	0.000164966	3.782605556
IL32	26.6285218	28.61708632	0.103904446	0.018487296	0.034350197	1.464070768
PKD1	3.598245235	2.861921433	-0.330309448	1.12E-06	7.42E-06	5.129596095
MED24	13.97780953	12.63220235	-0.146032106	2.26E-05	0.000102691	3.988467617
RHOBTB2	20.0789846	17.49366583	-0.198853673	0.215669468	0.276848069	0.557758501
SEC62	23.91793431	26.45991621	0.145715697	0.001607923	0.00417352	2.379497501
RPS20	292.6873061	268.2482099	-0.125791634	0.035672012	0.060494018	1.218287569
CSDE1	89.19455633	93.57791761	0.069212462	0.027202378	0.047978233	1.318955751
UBE3C	11.6075156	12.02570874	0.051062702	0.185414759	0.244061492	0.612500738
TENM1	1.203332985	0.598178603	-1.008387707	0.07802901	0.117296061	0.930716572
PAX7	2.321171146	1.535927667	-0.595742625	0.628383432	0.678064831	0.16872878
IYD	1.289420775	1.588765331	0.301182913	0.016550519	0.031197864	1.505875139
FAM76A	3.761965906	3.78411594	0.008469517	0.305093416	0.368724712	0.433297755
TRAF3IP3	1.358493478	1.602686216	0.238484353	6.53E-05	0.000259536	3.585802393
POMT2	2.775581046	2.358322677	-0.235028692	6.91E-07	4.88E-06	5.311580178
VTA1	5.768509071	6.092781459	0.078902505	0.008335141	0.017273215	1.762626821
MLXIPL	0.857105173	0.606890594	-0.498035784	0.302463252	0.366268014	0.436201006
BAZ1B	18.37036356	17.48774727	-0.071035721	0.083766735	0.124299811	0.905529532
RANBP9	22.43920225	21.33056071	-0.073099497	0.106161728	0.151969815	0.818242665
ETV7	5.1707563	5.862131815	0.181050097	0.008857968	0.018213854	1.739598149
SPRTN	2.62667341	2.504994172	-0.068429586	0.337131689	0.400714804	0.397164613
DYRK4	2.147383429	2.115241154	-0.021757665	0.862997222	0.882928938	0.054074249
ZNF207	11.78992842	10.35078878	-0.187814248	0.128923412	0.179539264	0.745840559
STARD3NL	10.7673174	12.36156293	0.199202303	0.00302285	0.00720772	2.142202093
CD9	102.9442085	118.7997955	0.206669685	0.011146896	0.022219856	1.65325876
HHATL	0.435669953	1.09094334	1.324268651	0.768016793	0.801702199	0.095986925
IFFO1	2.343514984	2.423777471	0.048583231	0.033845982	0.05778095	1.238215322
GIPR	1.465010726	1.134160396	-0.369286543	0.000996522	0.002745585	2.561365107
PHF7	1.104751915	1.028958041	-0.102538279	0.061147021	0.095574179	1.019659424
SEMA3G	1.732207736	1.829513596	0.078848181	0.08753606	0.129031083	0.889305658
NISCH	10.16485434	8.568799903	-0.246424474	1.37E-05	6.66E-05	4.176525771
STAB1	6.641149585	8.32894288	0.326700405	0.000812325	0.002308641	2.636643596
FUZ	5.285575333	5.094320119	-0.053170898	0.335585424	0.399155501	0.398857881
IDS	19.13032095	20.00988263	0.064851627	0.033518475	0.057330394	1.241615074
PRSS3	2.467884719	2.493887577	0.015121426	0.28623965	0.350332387	0.455519712
CD4	19.5243977	32.05353534	0.715205444	4.99E-20	3.65E-17	16.43770714
LRRC23	4.393775746	5.575630325	0.343673673	0.009092989	0.018624649	1.729911903
BTK	2.55523219	3.976525198	0.63805392	1.01E-14	9.57E-13	12.01908806
HFE	3.728026177	4.142064106	0.151937892	0.01176747	0.023284277	1.632937243
SCMH1	10.08629864	8.583371071	-0.232780572	0.000132797	0.000481176	3.317696042
FYN	6.671826175	6.27811506	-0.087750232	0.578787369	0.631617943	0.199545541
HIVEP2	4.701966136	4.906112631	0.061316206	0.04354736	0.071576448	1.145229857
FMO1	0.877860678	1.145975474	0.38451227	0.002263977	0.005594965	2.252202626
LYPLA2	46.63022324	39.25041719	-0.248557348	3.65E-05	0.000156551	3.805344154
CLCN6	3.731244435	2.908475251	-0.359393847	1.33E-07	1.17E-06	5.931814138
NME1-NME2	0.698466741	0.592639488	-0.237036663	0.185414587	0.244061492	0.612500738
APBA3	2.910304252	2.658921549	-0.130328773	0.021239982	0.038695495	1.412339593
MKS1	4.66940976	4.324338929	-0.110760595	0.020466989	0.037465369	1.426369986
ABHD5	5.493824154	6.495969787	0.241734189	7.42E-07	5.19E-06	5.284832642
ANOS1	4.669825364	5.374600557	0.202788938	0.003530756	0.008236817	2.084240583
AKAP8L	8.780455839	6.787375604	-0.371441987	5.72E-12	2.18E-10	9.661543506
MBTD1	4.332600219	3.287502534	-0.398241115	1.95E-06	1.22E-05	4.913640169
UTP18	14.24246001	15.22051151	0.095818488	0.014794272	0.028354609	1.547376337
RNF216	8.90430782	8.409048731	-0.082560862	0.447660948	0.507492555	0.294570325
PTBP1	40.93727438	37.7774591	-0.11588938	0.000812325	0.002308641	2.636643596
SYT7	13.7832883	10.77684791	-0.354984844	0.015329007	0.029255099	1.533798428
LARS2	4.011920524	4.232960937	0.077374148	0.008843461	0.018191346	1.740135166
ANLN	9.290510615	8.056517771	-0.205601486	0.619200152	0.669616929	0.174173575
WIZ	6.377774865	5.628175965	-0.180385736	0.000162314	0.00057362	3.241375715
RABGAP1	7.124274884	6.418219119	-0.150570138	0.016856107	0.031688157	1.499103019
DCN	26.90577996	37.76612429	0.489176607	4.04E-08	4.25E-07	6.37161107
QPCTL	7.224849779	6.608514466	-0.128641587	0.01326661	0.025827173	1.587923128
PPP5C	9.091366408	8.214738634	-0.14628247	0.00072664	0.002093068	2.679216662
TYROBP	70.2456023	108.0934979	0.621799929	2.75E-13	1.56E-11	10.8068754
TMEM159	25.27348337	27.69462189	0.131981321	0.022266431	0.040368771	1.393954472
BRCA1	2.147325327	2.106879429	-0.027433026	0.582618905	0.635030576	0.197205363
ERCC1	8.71395033	8.254596478	-0.078129198	0.397229677	0.45866651	0.338502969
CD22	1.405831519	2.034004741	0.532899336	5.18E-08	5.22E-07	6.282329497
SEMA3B	8.206657799	5.829770943	-0.493355597	0.085278691	0.12616472	0.899062072
MBTPS2	3.215417281	3.468408813	0.10926798	5.10E-05	0.000209185	3.679469461
PRICKLE3	4.353438225	4.345104732	-0.0027643	0.125437366	0.175417747	0.755926471
LTF	23.82032073	39.17628699	0.717787831	9.56E-08	8.86E-07	6.052566278
EXTL3	4.018661811	4.039401541	0.007426393	0.236465112	0.298665083	0.524815548
ELOVL5	36.95068101	37.48963772	0.02089093	0.178637539	0.236501473	0.62616615
ALOX5	11.97586286	17.06926706	0.511271505	1.06E-09	1.89E-08	7.723538196
KDM5D	2.499055591	1.864221877	-0.422809416	0.300963704	0.364913431	0.437810152
UBR7	10.64682713	11.00476674	0.047705009	0.075696285	0.1142826	0.942019888
MAP4K5	6.965936285	6.464602966	-0.10775551	0.328614562	0.392142276	0.406556335
EHD3	3.274069024	3.611042526	0.141330673	0.05528627	0.087783348	1.056587859
MAN2B2	9.416776311	10.21328853	0.117142303	0.001941162	0.004897479	2.310027418
SLC25A39	57.16006396	49.48433554	-0.208035624	0.000117436	0.000433302	3.363209306
NUB1	16.53161773	18.13193421	0.133304922	0.001806392	0.004601392	2.337110767
RWDD2A	2.32148321	2.5269494	0.122349929	0.102345487	0.1475265	0.831129961
CLK1	16.06520631	12.94637921	-0.311390841	1.89E-05	8.79E-05	4.056011125
POLR3B	2.660502807	2.740114358	0.04253718	0.043026163	0.070848955	1.149666551
ANGEL1	5.138239442	4.934936563	-0.058242582	0.313611644	0.377205184	0.423422347
RNF14	9.052005581	10.73003128	0.245344903	1.42E-09	2.42E-08	7.616184634
DNASE1L1	6.585962195	6.952792071	0.078198215	0.125851771	0.175900976	0.754731751
DDX11	3.796480373	2.960341096	-0.358899135	0.00016488	0.000581616	3.235363655
HEBP1	10.76130485	11.77648806	0.130056347	0.002000621	0.005028454	2.298565518
GPRC5A	75.21098259	74.23494368	-0.018844897	0.876647738	0.894863795	0.048243063
MAMLD1	1.570786589	1.371440898	-0.195794735	0.798889286	0.828063575	0.081936319
CD6	2.451630222	3.207867663	0.387873231	1.21E-05	5.95E-05	4.225483034
TACC3	9.175299724	7.719832929	-0.249185661	0.026055608	0.046280484	1.334602108
UFL1	9.781687689	10.60310881	0.116332015	0.000220545	0.000747357	3.126471893
POLA2	4.218900331	4.101723843	-0.040636642	0.225147092	0.286780477	0.542450417
ZC3H3	10.45808772	8.742571311	-0.258489513	2.74E-07	2.19E-06	5.659555885
ACPP	1.827699302	2.061095447	0.173382583	0.007359244	0.015510882	1.809363506
MDH1	21.81121726	23.74161601	0.12234785	0.002539933	0.006185184	2.208647376
SLC30A9	11.36871016	11.39984965	0.003946215	0.291070148	0.355306799	0.449396482
MTMR11	6.642184782	6.282037666	-0.080425265	0.156284895	0.211288576	0.675123984
COX15	11.0753591	11.52892005	0.0579039	0.146869146	0.200361674	0.698185348
CCDC88C	5.251162586	5.087223968	-0.045758254	0.064871692	0.100301465	0.998692724
WAS	6.401545298	8.709596626	0.444185698	7.69E-09	1.03E-07	6.987162775
BID	7.366583352	7.761755649	0.075387369	0.183196217	0.24170168	0.616720331
XYLT2	9.967494978	8.691298489	-0.19765924	0.00044027	0.001357751	2.867179869
CHDH	2.382598199	2.390127552	0.004551935	0.817087919	0.844528055	0.073385919
IL20RA	1.857242451	2.165217496	0.221349789	0.008185121	0.017012931	1.769220859
GLT8D1	12.21405836	11.78313268	-0.051819496	0.347509146	0.410724297	0.386449605
ATP2C1	14.79634544	16.751458	0.179045782	0.000396119	0.001236018	2.907975205
SLC38A5	4.847657862	5.033006999	0.054132724	0.100362965	0.145173949	0.838111309
RUFY3	5.420986968	4.096334149	-0.404222134	0.001181112	0.003176505	2.498050457
CNTN1	1.447585749	1.683063672	0.217440946	8.56E-05	0.000328553	3.483394563
SLC11A1	4.029524839	4.12460699	0.033646933	0.147337199	0.200857178	0.697112643
WWTR1	10.29398781	11.70615255	0.185465006	0.001399574	0.003697219	2.432124824
AGPS	7.758859566	8.229178922	0.084903877	0.000849152	0.002396861	2.620357151
CXorf56	9.80930476	10.13144932	0.046617776	0.312806475	0.376413978	0.424334258
ATP1A2	0.337531866	0.444539015	0.397286331	4.70E-05	0.000194592	3.710875018
TTC27	6.85676688	6.882468757	0.005397682	0.552677894	0.60679757	0.216956167
PHLDB1	3.440112796	2.914084408	-0.239413203	0.000830549	0.00235563	2.627892923
MARCO	20.01351745	39.30878344	0.973876966	8.70E-14	5.90E-12	11.22914799
PRDM11	0.78724076	0.740452651	-0.088397435	0.321192265	0.384843171	0.414716216
CD74	1068.630678	1446.142301	0.436446182	1.77E-08	2.09E-07	6.679853714
NCDN	8.729752925	7.911319914	-0.14202241	0.008585938	0.017725845	1.751393053
ADGRA2	3.989831955	4.411974714	0.145096538	0.017323771	0.032463801	1.488600632
ZFP64	3.023577064	2.903271387	-0.058576914	0.211755299	0.272760188	0.564219019
MNAT1	4.919629037	4.466822828	-0.139300501	0.000615631	0.001817719	2.740473253
RUNX3	4.191690889	5.430829233	0.373640169	1.30E-06	8.49E-06	5.07109231
MRE11	4.251463483	3.652627556	-0.219024891	0.000485923	0.001483022	2.828852406
SERPINB1	70.58198272	78.39454455	0.151453304	0.000444929	0.001371292	2.862870058
OSBPL5	4.904730552	4.800191719	-0.031081854	0.387632293	0.449583061	0.34719006
CPS1	27.95332478	19.9062448	-0.489798797	0.497635822	0.555235076	0.255523106
C8B	0.985954725	1.036546847	0.072192016	0.001027634	0.002822173	2.549416367
FHL1	5.502734451	6.701505942	0.284336621	3.74E-05	0.000159867	3.796241175
SLC45A4	6.061229098	5.851450351	-0.050816116	0.368866292	0.431507683	0.365011467
RNF10	30.5787879	29.48114478	-0.052738675	0.153203989	0.20796719	0.682005176
ZNF839	1.986924407	1.657517691	-0.261512718	1.85E-06	1.16E-05	4.935542011
ZDHHC6	11.36519381	11.36227527	-0.000370526	0.533023136	0.588803287	0.230029774
GRAMD1B	1.625047451	1.670468906	0.039771283	0.004605606	0.010333791	1.985740326
RNH1	23.20100245	24.30809408	0.067249639	0.041774297	0.069024866	1.160994428
NDUFS1	7.793974985	8.309572004	0.09241487	0.009152608	0.018719245	1.727711672
RB1CC1	10.34404978	10.03494485	-0.043768435	0.492331936	0.550238558	0.25944898
ERP44	17.61791223	17.86801768	0.020336616	0.081099954	0.120998637	0.917219522
ALAS1	28.71099483	31.61807374	0.139146157	0.000554061	0.001658612	2.780255197
BIRC3	14.02879743	17.05322104	0.281652919	2.69E-07	2.15E-06	5.66756154
GLRX2	5.98896885	5.827544877	-0.039419419	0.406652605	0.467609309	0.330116852
DERA	16.10292534	17.80658278	0.145087879	0.001036895	0.002844547	2.545986886
STRAP	50.87976247	55.10166354	0.11500394	0.00062072	0.001828166	2.737984372
ABCC2	2.48798436	4.833181197	0.957995666	0.097503237	0.141652334	0.848776265
PLEKHO1	7.773154086	8.30796869	0.095995664	0.202096158	0.261991695	0.581712475
GCLM	8.844356948	12.97473524	0.552875942	1.46E-08	1.78E-07	6.749579998
UBR2	7.530953502	6.879271892	-0.130576661	0.193336135	0.252687213	0.597416735
CCDC28A	14.94156115	17.73004742	0.2468655	7.12E-06	3.78E-05	4.4225082
RRAGD	5.300184286	6.743751935	0.347508946	1.89E-06	1.18E-05	4.928117993
HSD17B6	9.028461604	12.5896448	0.479685493	3.24E-05	0.000141122	3.850405277
NR1H3	6.632575075	7.858560325	0.244695937	3.59E-05	0.000154468	3.811161477
TYMP	43.74681955	48.61146305	0.15211842	0.008501599	0.01757066	1.755211925
NCAPH2	15.11427606	14.1517322	-0.094933227	0.104597989	0.150123923	0.823550095
TOMM34	21.49407971	19.85472295	-0.114457111	0.177017244	0.234680676	0.629522669
SEC63	12.44805973	12.67051967	0.025554809	0.133639685	0.185031206	0.732755021
KPNA6	13.83340025	13.32404555	-0.054123623	0.264102823	0.327262024	0.485104388
VIM	150.8870488	159.1980997	0.077354136	0.000359954	0.001140351	2.942961452
FAS	6.721013696	8.548399358	0.346975465	5.24E-09	7.42E-08	7.129596095
CD44	33.68665606	39.1297101	0.216087197	5.04E-06	2.80E-05	4.552841969
SLAMF7	8.029242754	13.36704937	0.735345204	4.14E-10	8.40E-09	8.075720714
BTN3A1	10.3646765	11.87612956	0.196389649	0.001146796	0.003096166	2.509175763
MIPEP	4.635258925	5.344431985	0.205386694	1.54E-05	7.39E-05	4.131355562
PRKCH	4.013814795	4.560173369	0.184114624	9.66E-06	4.89E-05	4.310691141
IFNGR1	42.10582056	55.18897966	0.390360533	4.03E-13	2.17E-11	10.66354027
B4GALT7	6.952520262	6.714654119	-0.050222958	0.14179535	0.194687569	0.710661778
SH2D2A	3.04762577	3.157031911	0.050883084	0.071905638	0.109378496	0.961068053
VRK2	5.597015303	6.228770679	0.154289766	0.000236603	0.000795441	3.099392028
TNFRSF1B	15.83655663	20.62126095	0.380873871	4.71E-11	1.30E-09	8.886056648
VEZT	11.13634764	11.20297577	0.008605843	0.382429748	0.444726916	0.351906585
POU2F2	1.45319205	1.750310298	0.26838533	0.000202806	0.000696015	3.157381401
BRD9	6.459960944	5.34826428	-0.272454686	7.49E-07	5.23E-06	5.281498311
SNX1	11.24424239	11.73448301	0.061567823	0.046911537	0.076182786	1.118143149
TBPL1	2.7024916	2.807923321	0.055213405	0.222167149	0.283668435	0.547188987
SLC39A9	14.1426765	14.4005063	0.02606436	0.313074713	0.376677614	0.424030189
IBSP	1.451515891	1.613999587	0.153079843	0.592808105	0.644989695	0.190447224
TFB1M	3.648348113	3.589518131	-0.023453208	0.938694426	0.94747247	0.0234334
RABEP1	7.432892704	7.556857608	0.023862656	0.005728694	0.012498746	1.903133558
HMGB3	87.84294932	70.50361695	-0.317229222	0.032145403	0.055302794	1.257252927
NUP160	8.078134472	7.870012646	-0.037656208	0.742443455	0.778772984	0.108589123
BAK1	15.61572885	16.21071452	0.053947775	0.061301829	0.095747797	1.01887121
GRN	174.9307686	196.858159	0.17037244	0.002065623	0.005166418	2.286810459
ARHGAP31	3.990497219	4.8782474	0.289794408	1.21E-07	1.08E-06	5.966576245
CENPQ	4.306615061	4.451476437	0.047729542	0.527159868	0.583209131	0.234175685
SARS	34.71264629	36.87049478	0.087005424	0.008390299	0.017364044	1.760349122
RANBP3	7.766351007	7.117278425	-0.125911238	0.003134629	0.00743262	2.12885807
ARID4A	3.743401386	3.515744201	-0.090519643	0.726852592	0.765247265	0.116198214
EIPR1	5.501097071	5.285566142	-0.057661352	0.877529723	0.895585169	0.047893107
PNPLA6	9.751627087	10.06321475	0.045376393	0.483559927	0.541936458	0.266051631
ALG1	5.916815135	5.998462336	0.019771903	0.327784414	0.391273497	0.407519568
ZCCHC8	3.589713382	3.227138806	-0.153613025	4.04E-05	0.000170605	3.768008245
ABCF2	15.652191	16.06349501	0.037421201	0.172573902	0.229823633	0.638605314
CHPF2	27.22922046	25.81940159	-0.076700116	0.226003724	0.287752042	0.540981586
FUT8	10.18070457	10.8298791	0.089179728	0.314687322	0.378350532	0.422105651
GAB2	6.977708161	7.329304843	0.070923112	0.109965471	0.156610367	0.805179493
ATP6V0A1	7.1921443	6.940958662	-0.05128703	0.735266514	0.772407804	0.112153347
APBA2	3.552470889	2.511599598	-0.500216341	0.050756011	0.081544799	1.088603733
MAP2K3	17.97019703	17.80620363	-0.013226267	0.781658082	0.812841673	0.089994039
EFCAB1	0.527807508	1.176103388	1.155931111	1.07E-08	1.36E-07	6.866461092
ASTE1	2.580448693	2.581290635	0.000470642	0.32530214	0.388855553	0.410211695
PEX3	5.849709322	6.795106015	0.216131122	0.000192729	0.000665607	3.176782119
GABARAPL2	24.30755187	26.57283269	0.128547429	0.002669457	0.00647283	2.188905799
SH3YL1	6.212952058	5.746526444	-0.112588757	0.115289785	0.163252636	0.787139798
FAM136A	17.6165149	15.48197143	-0.18633935	4.39E-05	0.000183605	3.736115496
VCL	15.70708116	16.75047164	0.092786607	0.138339459	0.190608494	0.71985775
DAPK2	1.768830843	1.386283185	-0.351574091	0.029210513	0.050951353	1.292844279
NSMAF	5.713251307	5.932049675	0.054218688	0.004300807	0.009746926	2.011132331
ADSS	23.42011868	22.94458293	-0.029594804	0.708042645	0.749200526	0.125401926
STAP1	1.027387986	1.294192906	0.333071566	5.15E-05	0.000210913	3.675896651
TIMP2	56.83769205	61.4320745	0.112144129	0.078123523	0.117403593	0.930318612
RFC1	9.184918715	9.375608679	0.029645402	0.548569532	0.603454045	0.219355797
TBC1D23	8.247857989	8.752043683	0.085600446	0.002050157	0.005134437	2.289507171
CUL3	6.242891727	6.370619373	0.029219198	0.065034252	0.100481853	0.997912365
AC118549.1	4.888590547	4.493652045	-0.121530158	0.772225817	0.805108843	0.094145403
USP2	0.919308362	1.063466001	0.210153143	0.05142174	0.082545142	1.083308481
TUBG2	7.562168412	5.403049832	-0.485025991	4.71E-11	1.30E-09	8.886056648
RPL26L1	13.7651587	14.63226875	0.088132235	0.154657558	0.209606189	0.678595898
NSUN2	20.85507475	19.55187218	-0.093091725	0.029627098	0.051554784	1.287731028
FBXO42	3.801537547	3.483998534	-0.125839024	0.031169378	0.053871567	1.268640392
MFAP3	3.448505467	4.072650554	0.239996778	1.99E-10	4.49E-09	8.347753659
MRI1	5.623349282	5.006459201	-0.167639036	0.003524428	0.008224561	2.084887274
HOXC8	0.7513252	0.427952934	-0.811985352	0.005919096	0.01285378	1.890969138
PI4K2B	10.58636797	10.34264005	-0.033603213	0.561316575	0.614916671	0.211183733
BOD1L1	4.148371876	3.715366093	-0.159040855	0.482513015	0.540921371	0.26686586
MAT2B	14.75387126	18.26624831	0.308086798	1.16E-11	3.97E-10	9.401209493
EDC4	7.240250321	6.652987743	-0.122037202	0.04028018	0.066945816	1.17427656
TRIO	9.597453041	8.405709942	-0.191281922	0.03503808	0.059597009	1.224775536
VCAN	19.0545027	20.05379836	0.073743566	0.584923494	0.637315873	0.195645265
CLEC16A	4.102903263	3.68342581	-0.155596954	0.042681643	0.0703648	1.152644542
MSR1	5.685687836	11.23134881	0.982124399	1.74E-19	9.22E-17	16.03526908
CDH1	80.64937761	77.90625407	-0.049924252	0.647476799	0.695144081	0.157925171
RIPOR1	8.132711094	8.825966905	0.118017973	0.01015512	0.020479937	1.688671384
C6	0.658626842	1.139110682	0.790374719	1.07E-06	7.15E-06	5.145693958
RAI14	20.54494132	20.04409391	-0.035606007	0.805376818	0.833604166	0.079040124
PNKP	9.074108131	7.445411094	-0.285404343	1.13E-07	1.02E-06	5.991399828
PHLPP2	0.894210367	0.833848134	-0.100829618	0.56812253	0.621661599	0.206445959
STAU2	7.408084745	6.714799914	-0.141756191	0.36648672	0.429248201	0.367291516
PQLC2	8.121387461	7.254012235	-0.16294704	0.000465982	0.001429564	2.844796397
CTNS	6.659093468	6.925877806	0.056671144	0.163768978	0.219682052	0.658205423
RTN4R	2.556728434	2.101028305	-0.283203333	0.066429624	0.102205065	0.990527581
RAB27B	8.274560134	8.689276453	0.070553428	9.55E-05	0.000361042	3.442442274
PSMA4	16.91482387	17.30189384	0.032641807	0.628698303	0.678356839	0.168541792
LSG1	10.33477874	10.80650214	0.064392124	0.597673824	0.64945386	0.187451698
PARP3	9.926181195	10.04902782	0.017745241	0.524240625	0.580398444	0.236273761
THAP3	3.429329319	3.232838633	-0.085124956	0.00062072	0.001828166	2.737984372
RIPOR3	0.558893671	0.464448604	-0.267054882	0.090159508	0.132401531	0.878106993
AIFM2	6.849655235	6.405997414	-0.096608159	0.488812927	0.546903842	0.262089026
SPATA7	1.370670087	1.323836279	-0.050156652	0.438680773	0.498972929	0.301923016
MED17	3.098696661	2.798662593	-0.146923967	0.001181112	0.003176505	2.498050457
RETSAT	18.16025511	20.00452649	0.139542011	0.000845741	0.002390314	2.621545045
CAPG	79.01954934	97.19939306	0.298737687	2.41E-07	1.96E-06	5.707743929
AP2S1	40.61233376	40.71313157	0.003576261	0.431768341	0.492169669	0.307885154
ADAM28	4.288975011	4.554326655	0.086604861	0.00022545	0.000762292	3.117878638
BARX2	3.998878493	2.839688994	-0.493862512	0.427521035	0.488126855	0.311467298
DCUN1D1	4.836849644	4.974131198	0.040376869	0.011563423	0.022939759	1.639411149
JADE2	6.181202925	6.735043403	0.123799614	0.003345369	0.007864184	2.104346334
ZIC2	0.715651581	0.515859078	-0.472280368	0.535996088	0.591405373	0.228114734
LCP2	5.043563312	7.260291722	0.52558415	8.68E-13	4.26E-11	10.3705904
TRIT1	10.34062487	8.617904396	-0.26291437	0.001174174	0.00316284	2.499922777
CUL7	14.68290778	12.24477354	-0.261971614	0.000116367	0.00042967	3.366864968
CTNNA1	56.60672363	58.93320493	0.058107302	0.054860961	0.087225513	1.059356468
PHKA2	3.692925426	3.100210361	-0.252398018	6.14E-06	3.33E-05	4.477555766
DSG2	34.09396164	37.10872546	0.122242204	0.166494085	0.222849955	0.651987449
GEMIN8	6.484655929	6.059082295	-0.097930728	0.330278946	0.393760532	0.404767817
OFD1	8.872678292	7.206990989	-0.299972618	7.44E-06	3.92E-05	4.406713933
WDR37	4.339552427	4.013021526	-0.112857359	0.182461092	0.240918431	0.618129974
CTPS2	6.527526588	5.880427865	-0.150615298	0.016575799	0.031226312	1.505479305
ATP6V1H	10.99500288	11.77156219	0.09845781	0.000838958	0.002375084	2.624321026
FAM214A	5.55651064	4.975517026	-0.159332739	0.635064851	0.684214745	0.164807571
TPR	14.42000822	12.59592173	-0.195115289	0.000180292	0.00062846	3.201722359
CP	46.4859361	67.91527142	0.546941707	4.60E-07	3.42E-06	5.465973894
KIAA0556	3.361453608	3.240055338	-0.053066785	0.207287555	0.267815591	0.572164144
DTNBP1	6.873800034	6.666555526	-0.04416634	0.430131876	0.490523159	0.309340484
XK	1.552889007	1.596419245	0.039884859	0.039043396	0.065215577	1.185648659
C12orf4	3.763331184	4.169155313	0.147744862	0.000857735	0.002416194	2.616868198
SCML1	1.995794769	1.756839646	-0.183980856	0.220687815	0.282085075	0.549619892
WWC3	12.30126898	11.27216826	-0.126042097	0.181728156	0.240012705	0.619765768
ARHGAP6	0.548347679	0.623899409	0.18622252	1.87E-05	8.72E-05	4.059483515
MAP4	15.90950468	16.6633406	0.066788735	0.121486077	0.170670679	0.767841084
GOPC	8.926433963	8.350919623	-0.096148866	0.344075185	0.407419682	0.389957995
ROS1	11.18663538	11.24924624	0.008052156	0.111592297	0.158676606	0.799487097
USP28	6.390194281	5.720890694	-0.159620014	0.037019952	0.062386455	1.204909692
TSPAN17	11.63840435	12.89893496	0.148358675	0.001484591	0.003891387	2.409895576
NOP16	6.702138169	6.462040657	-0.052631601	0.465931111	0.525213367	0.279664229
RRM2B	10.09197709	12.19409352	0.272973679	4.86E-08	4.95E-07	6.305394801
TNFRSF17	3.165324956	4.556294022	0.525507232	0.001328082	0.003529041	2.452343296
SNX29	3.01436055	3.307353419	0.133825229	0.000770713	0.002204895	2.656612087
MRPS10	25.47760222	26.64272201	0.064511979	0.293119864	0.357183031	0.447109182
RSF1	4.384824442	3.923816298	-0.160261581	0.147181055	0.200697867	0.697457243
CELF2	8.121041593	8.401484532	0.048979496	0.011236294	0.022357352	1.650579635
FAM120A	31.98782333	35.06072216	0.132332887	0.000944325	0.002626323	2.580651863
R3HDM1	4.640794543	4.285632802	-0.114863584	0.362050896	0.424962021	0.371649881
COL9A2	9.673042684	6.218691162	-0.637358795	0.002061747	0.00516009	2.287342724
KITLG	17.21734843	17.90494129	0.056494812	0.008198659	0.017034139	1.768679813
H6PD	14.90180094	15.24681379	0.03302109	0.359698937	0.422622124	0.374047772
VAMP3	39.72241723	44.23887142	0.155361163	6.35E-07	4.53E-06	5.343901798
PER3	3.862466464	3.471888309	-0.15380187	0.739063238	0.77565203	0.110333067
TNFRSF9	1.091936376	1.518099955	0.475377987	1.10E-06	7.34E-06	5.13430394
EPN3	4.611756903	4.432594524	-0.057165071	0.603510878	0.655007168	0.183753947
LTBP1	12.40783385	12.35007076	-0.006731965	0.749642858	0.785088903	0.105081161
RCN1	18.62584737	19.52643874	0.068122791	0.059163824	0.09295786	1.031713883
ELN	16.87074049	17.55048975	0.056987993	0.215876911	0.277044747	0.55745008
RFC2	15.89564464	15.46475538	-0.039647512	0.386097673	0.448142297	0.348584064
CLPTM1L	46.57271966	44.68348399	-0.059743454	0.528622594	0.584700765	0.233066338
NEDD4L	7.964022172	7.174449739	-0.150629052	0.07793459	0.117200105	0.931071999
FOXP3	2.076721652	2.701812492	0.379619693	8.38E-05	0.000322257	3.49179764
PPP1R3F	1.670075824	1.237123273	-0.43292434	0.00024936	0.000831579	3.080096487
HEXB	25.93605568	32.49549134	0.325280469	5.93E-14	4.35E-12	11.36151074
PTCD2	0.909754221	0.841462121	-0.11257851	0.893872733	0.909418345	0.041236289
JKAMP	10.28789613	11.01311703	0.098274869	0.016856107	0.031688157	1.499103019
DKK3	15.61091884	17.31851529	0.149759799	0.0306478	0.053059848	1.275233998
ARHGEF5	3.575889781	3.45499414	-0.049619006	0.196612112	0.256291363	0.591266029
MCUR1	7.882444509	7.822640321	-0.010987476	0.554175577	0.608049901	0.216060778
LIMA1	15.67684759	16.97552054	0.114820333	0.000230963	0.000779387	3.108246842
LETMD1	9.632362498	8.630883407	-0.158381454	0.000386157	0.0012106	2.91699933
SLC4A8	0.5588235	0.576591293	0.045156361	0.615261156	0.665874011	0.176607935
TNIP3	1.026473379	1.370775386	0.417295979	1.12E-07	1.01E-06	5.995678626
MAPK9	6.63075564	6.99270325	0.076676994	0.074779272	0.11316567	0.946285301
BCAR1	9.508890807	8.38884637	-0.180804638	0.003303408	0.007782253	2.108894654
FAM160A2	8.952514648	7.743324951	-0.209339787	8.37E-06	4.33E-05	4.363512104
HERPUD1	31.30420915	36.20936504	0.210006224	6.24E-06	3.37E-05	4.472370099
HOMER3	8.550937188	6.867729668	-0.316249297	0.000396119	0.001236018	2.907975205
RAD51	2.465408977	2.370458188	-0.056661043	0.700153062	0.742441261	0.1293379
POLQ	0.863432747	0.717277286	-0.267552864	0.05457894	0.086849192	1.061234218
PIK3CB	6.391409943	6.641125004	0.05529343	0.00156831	0.004084535	2.388857378
CYBA	47.64175179	49.90795624	0.067043364	0.028150907	0.049389761	1.306363075
THOC3	2.684544646	2.625425823	-0.032125963	0.32173828	0.385376885	0.414114338
HEBP2	6.070475506	6.070322884	-3.63E-05	0.966314489	0.971320972	0.012637234
PRSS8	92.71124614	79.29636826	-0.22548956	0.002434159	0.005968382	2.224143388
SIKE1	7.145260918	6.431649884	-0.15179782	0.140736608	0.193441843	0.713449579
RRP12	6.691281715	6.047961832	-0.145833551	0.060838377	0.095208271	1.021325322
MSMO1	27.0164786	30.50562169	0.17523549	0.000408045	0.001267811	2.896945484
TTC17	8.37949021	7.615702332	-0.137885386	0.014589545	0.028004253	1.552776007
FOXN3	5.505536094	6.066147269	0.139897472	0.013142398	0.025617898	1.591456508
MRTO4	17.60271662	16.68235275	-0.077475327	0.05022864	0.080748307	1.092866574
USE1	7.533312884	6.770181519	-0.154089935	0.001049298	0.002873432	2.541599076
NRIP2	1.272757178	1.103352094	-0.206063955	0.023609941	0.042517866	1.371428541
ANAPC4	4.476764745	3.872809937	-0.209075806	0.000447747	0.001379421	2.860303167
KCNQ1	11.10669331	11.55834347	0.057505287	0.02243065	0.040628052	1.391174
TRAPPC3	17.9434194	18.2053806	0.020910057	0.824482759	0.850794267	0.070175445
PHPT1	51.08038036	43.22293807	-0.240972125	0.012050861	0.023756082	1.624225184
ENTPD2	1.88074362	1.581149077	-0.250329799	0.269887428	0.333351972	0.477096971
LY75	1.806084734	2.233333155	0.3063329	8.78E-06	4.52E-05	4.344861565
ARID4B	5.996519652	5.422617978	-0.145135875	0.046233983	0.075281871	1.123309596
OPN3	6.559395564	7.532181334	0.199504853	0.364708339	0.427557343	0.36900563
HHAT	2.213774435	2.313543288	0.063595862	0.163261784	0.219193532	0.659172265
KIF1B	4.861111861	4.242906224	-0.19623354	0.270130325	0.333598219	0.476776277
TBC1D22A	7.637042247	7.886798205	0.046425725	0.078123523	0.117403593	0.930318612
SYNE2	5.583867615	4.578040753	-0.286534432	0.061379355	0.09584935	1.018410828
PLEKHH1	0.961890849	0.812160439	-0.244108439	0.049446199	0.079682673	1.098636106
ATP9A	13.71203866	13.56219994	-0.015851864	0.843693268	0.86659206	0.062185294
CHRDL2	1.424309777	3.117615653	1.130180124	0.162419093	0.218253327	0.661039127
FAM168A	8.996998094	8.533968004	-0.076227016	0.4174916	0.478421963	0.320188891
RELT	2.053269542	2.203965705	0.102178746	0.046787728	0.076030058	1.119014678
GALC	5.827800307	7.413725896	0.347247333	2.01E-09	3.27E-08	7.485452247
NOP58	24.5248421	21.96212876	-0.159225948	0.000253753	0.000844577	3.07336075
CUL1	20.37233846	21.19120992	0.05685437	0.028921912	0.050511183	1.29661246
FAM114A2	3.207847764	3.58035019	0.158495026	3.88E-07	2.95E-06	5.530177984
CYFIP2	4.576465001	5.284078571	0.207418271	0.001523721	0.003979902	2.400127622
TAB2	15.77240142	17.40572463	0.142159544	4.13E-06	2.35E-05	4.628932138
GINM1	20.11867289	22.48407597	0.160368452	0.000105445	0.000393897	3.404617327
USP36	7.473741689	6.404316888	-0.222786007	4.00E-08	4.22E-07	6.374687549
KMT2C	6.358578708	4.968533182	-0.355884325	0.113620547	0.161276358	0.792429293
PUM2	23.3128976	21.57819784	-0.111553952	0.17665867	0.234306632	0.630215419
HPF1	10.87359563	11.81650937	0.119974839	0.005516353	0.012095729	1.917367952
ZFR	14.57930349	15.06838203	0.047602718	0.053948813	0.086060934	1.065193945
ZNF280C	1.868574776	1.583853094	-0.23849977	0.021844346	0.039697451	1.401237379
TRAF1	3.929410121	3.985144137	0.020319153	0.370657264	0.433272108	0.363239268
RC3H2	5.127575419	4.602281045	-0.15592772	0.853773026	0.875478636	0.057754447
TRAF3IP2	3.556528679	3.859916336	0.11809978	0.004035811	0.00923237	2.034686799
GYG2	3.867167326	3.617261733	-0.096379198	0.427846885	0.488317015	0.311298143
DCBLD2	14.73659303	12.58281255	-0.227948591	0.658772598	0.705098296	0.151750335
SERPINB3	3.905659479	4.937877794	0.338324961	6.08E-07	4.36E-06	5.360513511
SOAT1	14.3850278	16.45083459	0.193592767	1.24E-06	8.15E-06	5.088842391
GDI2	66.06404453	72.81638743	0.140397871	6.37E-05	0.000254403	3.594477772
PRDM1	5.19369173	5.688860996	0.131379444	0.006586618	0.014077967	1.851460057
ATG5	9.570135742	10.92962423	0.191632507	0.000118243	0.000435862	3.360650993
TMCC3	2.2188379	2.73955899	0.304139396	3.19E-06	1.87E-05	4.728158393
PITHD1	21.1945518	20.88033921	-0.021548308	0.29183766	0.35607354	0.448460298
MTA3	4.786030629	4.236524038	-0.175948575	1.03E-05	5.18E-05	4.28567024
USP13	4.38318906	3.829317153	-0.194893756	0.490922704	0.548983824	0.260440452
ATP11B	7.534930127	7.834897067	0.056320188	0.000505601	0.00153119	2.814970916
CDK14	3.326427872	3.683293206	0.147022495	0.000199246	0.000685641	3.16390322
SEC61A1	103.7771992	106.746816	0.040703533	0.352411103	0.415620574	0.381302962
PPP1R12A	5.678115891	5.504914993	-0.044692009	0.71596369	0.756120408	0.12140904
RASGRF1	1.603269587	2.261655859	0.496362388	0.000158713	0.00056245	3.249916079
CROCC	3.317791187	2.824168785	-0.232396776	2.79E-06	1.67E-05	4.777283529
POLR3E	5.130213532	4.447422989	-0.206049251	2.91E-05	0.000128164	3.892233947
ATP2B4	20.75065963	20.8028111	0.003621296	0.209715953	0.270588131	0.567691257
ZC3H11A	17.9890261	14.32340741	-0.328742345	2.42E-07	1.97E-06	5.705533774
RIOK2	3.820271318	4.000721459	0.066585085	0.027085774	0.047800075	1.320571422
YIPF1	20.07062715	21.34545334	0.088843105	0.023098099	0.041728496	1.379567268
DGKG	0.450082579	0.538185605	0.257914078	0.001989346	0.005002578	2.300806131
FLYWCH1	4.430026342	3.778240276	-0.229600825	0.001322923	0.003516551	2.45388308
UNKL	2.464549037	2.053303701	-0.263376657	0.000172424	0.000604333	3.21872369
TBXAS1	4.343443259	5.767330094	0.409064407	1.38E-12	6.29E-11	10.20134935
PARP12	9.963347173	10.07595428	0.016214081	0.723915425	0.762521594	0.117747853
ALDH18A1	32.03561841	30.79065123	-0.057184459	0.488110755	0.546357521	0.262523074
TARBP1	8.442730588	5.816272377	-0.537614845	5.60E-10	1.10E-08	7.958607315
DNAJC25	4.339010644	4.134643642	-0.069603134	0.050097517	0.080571316	1.093819543
PSD	0.919434242	0.824691851	-0.156891243	0.41556656	0.47646534	0.321968686
CTDP1	3.879631592	3.590850612	-0.111594027	0.07802901	0.117296061	0.930716572
YBX3	20.47725363	19.98643566	-0.035001029	0.639857567	0.688458893	0.162121986
STYK1	3.028332321	3.284051915	0.116953402	0.024734858	0.044247334	1.354112891
WNK1	21.11883188	20.09625306	-0.071603502	0.677908493	0.722552397	0.141130654
CCAR1	13.50313143	11.96419728	-0.174570407	6.43E-05	0.000256315	3.591225977
OGFR	12.87715101	11.39094384	-0.176926149	0.003197701	0.007562284	2.121347017
GNA15	11.31549902	13.28580484	0.231585417	1.47E-05	7.08E-05	4.149966742
PIGV	5.998161775	6.241510123	0.057374696	0.012204462	0.024031063	1.619227018
PTPRU	14.04308129	12.5922608	-0.157322196	0.342935362	0.406321142	0.39113058
SNRNP40	10.50283788	11.00015379	0.066744495	0.0147714	0.028321398	1.547885313
COL11A1	9.64785464	9.258720509	-0.059395334	0.550061736	0.604618203	0.218518782
QSER1	4.818614876	3.925749567	-0.295650357	0.338965009	0.402581689	0.395145982
MPC1	19.83424912	21.13490151	0.091633608	0.018654968	0.034607201	1.460833525
ACAA1	6.478543199	6.988833	0.109382136	0.038990363	0.065155396	1.186049611
HDAC7	11.93528206	9.600133832	-0.314106238	2.70E-07	2.15E-06	5.66756154
SPAG4	7.749229071	7.37477159	-0.071454424	0.270130325	0.333598219	0.476776277
NCKAP1	9.280132341	10.10268125	0.12252095	0.001460431	0.003838141	2.415879075
MRPS35	35.88712258	40.61858119	0.178673594	0.000347114	0.001104238	2.956937312
GUCY1B1	5.118893519	5.36968894	0.069006521	0.094157944	0.13757472	0.861461362
SFSWAP	4.96104406	3.939587004	-0.332599374	1.12E-14	1.03E-12	11.98716278
TNK2	5.554188348	4.568156025	-0.281964175	1.08E-05	5.42E-05	4.266000713
MON2	3.736570522	3.07555287	-0.280868974	0.298806433	0.362814402	0.440315482
CDH3	22.35688019	20.00793969	-0.160146266	0.536704354	0.59214423	0.227572498
GPBP1	15.15217297	14.15666406	-0.098043363	0.33953039	0.40306578	0.394624072
ZNF112	1.141804393	0.997771788	-0.194533736	0.004703251	0.010517469	1.978088759
CS	26.02039289	27.35707741	0.072271368	0.227508423	0.289427424	0.538460321
MRPS24	4.236254361	3.876499587	-0.128034706	0.019339035	0.035651839	1.447918063
ELMO2	7.954197543	7.666213302	-0.053202252	0.243626875	0.306021071	0.514248669
WAPL	9.028429562	9.195480123	0.026449842	0.028717273	0.050222461	1.29910201
VMP1	53.65873041	37.69353477	-0.509495828	5.36E-06	2.96E-05	4.528708289
APPBP2	5.212813569	5.219498131	0.00184883	0.042968584	0.070776947	1.150108175
POLD1	7.562413461	6.390040288	-0.243021701	0.000189757	0.000656526	3.18274807
EIF4B	52.01915846	55.8049944	0.101351185	0.003772251	0.0087153	2.059717659
SLC6A16	0.776364007	0.603418501	-0.363574305	0.006778321	0.014415336	1.84117523
BICRA	2.97810192	2.280263316	-0.385192698	3.68E-09	5.44E-08	7.2644011
SPHK2	2.809573576	2.432741315	-0.207768262	0.00197813	0.004979275	2.302833887
RPL18	151.1542681	141.6394402	-0.09379867	0.00709311	0.015003603	1.823804436
CA11	7.767649385	7.039667271	-0.14197084	0.953388369	0.96040641	0.01754495
ISOC2	10.60584505	9.913980866	-0.097323197	0.097164491	0.141280728	0.849917076
U2AF2	38.97694971	35.07373647	-0.15223006	0.000216694	0.000735606	3.133354737
EPN1	8.415704966	7.366804566	-0.192045158	0.001460432	0.003838141	2.415879075
MED29	20.13335955	18.61118844	-0.113417745	0.129276109	0.17994868	0.744851335
MTMR1	7.292524247	6.929065377	-0.07375751	0.436699331	0.497124973	0.30353442
GPC1	10.84633065	9.756062607	-0.152836135	0.534126159	0.589766706	0.229319748
ADCK1	1.964724456	1.731388331	-0.182397654	0.003480426	0.008139227	2.089416839
HAGH	7.43919827	6.884123425	-0.111874185	0.048291728	0.078084957	1.107432625
RNF4	9.895501554	9.905816325	0.001503038	0.393187642	0.454753017	0.342224411
CASP8	6.221221204	6.607187362	0.086838452	0.001216375	0.003263325	2.486339672
LIMCH1	15.4087348	14.18494774	-0.119387573	0.886357756	0.903632122	0.044008339
TM7SF3	21.41061139	27.52503849	0.362418588	4.70E-08	4.82E-07	6.316952962
DLX3	1.854789287	1.350828205	-0.457411091	0.082473276	0.122618969	0.91144234
SPA17	2.094296283	2.461772458	0.233231862	0.001886897	0.004771568	2.321338883
TSPAN32	0.566046338	0.567392969	0.003428114	0.161747307	0.217617712	0.66230576
WISP2	2.09507851	2.417744653	0.206657576	0.004377166	0.009889271	2.004835722
ATP2C2	5.5610227	4.745440857	-0.228808105	0.291325835	0.355562276	0.449084322
TAF2	6.444423	6.111455119	-0.076535271	0.845006605	0.867534077	0.061713457
HIPK2	7.367325626	7.417332746	0.009759481	0.260768236	0.323941867	0.489532919
TNPO3	15.45643196	14.85703957	-0.057060647	0.162419093	0.218253327	0.661039127
RFXANK	17.4551357	14.82977835	-0.235154537	0.000151054	0.000538796	3.268575637
TMEM161A	9.465421624	8.039753345	-0.235515529	6.17E-06	3.35E-05	4.474955193
LPAR2	7.38127706	6.35757691	-0.215393434	0.003044911	0.007251297	2.139584307
SUGP2	6.428656937	5.169870902	-0.314389109	1.34E-05	6.55E-05	4.1837587
SNX24	4.818843354	4.90984275	0.026989915	0.03968459	0.066063399	1.180039085
EYA2	5.409805194	5.562688236	0.040205607	0.026776936	0.047358654	1.324600649
CNN2	67.13773063	60.82197056	-0.142531214	0.012735753	0.024929871	1.603279969
ABCA7	5.648214612	4.236688121	-0.414857977	0.000103762	0.000388365	3.410759916
BTBD1	14.74729709	15.97203293	0.115097393	1.84E-05	8.61E-05	4.064996849
FAR2	1.637354675	1.958113103	0.258097234	2.49E-10	5.41E-09	8.266802735
CHI3L2	4.630434534	7.113613894	0.619435085	3.54E-10	7.38E-09	8.131943638
SBNO2	20.41644559	18.17656816	-0.167651885	0.069767184	0.10667614	0.971932707
PMS1	3.283653779	2.826608582	-0.216229903	0.000615631	0.001817719	2.740473253
HMG20B	17.24780861	14.6754082	-0.233012441	3.21E-06	1.88E-05	4.725842151
CALCRL	4.907417609	6.249505414	0.348777973	3.17E-10	6.72E-09	8.172630727
TAF11	21.7599995	19.03609787	-0.192940746	0.000129816	0.000472275	3.325805043
ANKS1A	9.134128015	8.424293836	-0.116711251	0.269159637	0.332560238	0.478129678
AP3D1	22.00321041	20.80615425	-0.080703711	0.160743556	0.216419238	0.664704136
ZNF76	6.904236288	5.743092104	-0.265654141	1.18E-06	7.80E-06	5.107905397
SLC9A3R2	36.89091131	30.1830571	-0.289526491	0.001562296	0.004070256	2.390378275
NTHL1	11.31555885	8.972952024	-0.334653235	2.82E-06	1.68E-05	4.774690718
UHRF1BP1	4.606825072	4.410904646	-0.062698245	0.771369982	0.804490182	0.094479252
GNAI3	3.737309663	3.933774489	0.073914148	0.01008971	0.020361421	1.691191916
IPO5	14.97806748	15.24816174	0.025783832	0.049575892	0.079858086	1.097681103
OAT	42.3277323	45.06609575	0.09043927	0.012127446	0.023891692	1.621753093
PKN2	9.629833858	9.313866459	-0.048130711	0.920912003	0.932409715	0.03039321
WDR18	13.79048569	11.58000021	-0.252037989	0.000207798	0.000710285	3.148567357
NTN1	2.680048115	2.765689036	0.045380052	0.581468202	0.634092005	0.197847723
MCM10	2.043246156	1.697415452	-0.267523305	0.308801069	0.37235418	0.429043766
ERBB3	34.36915863	31.44649141	-0.128215475	0.120680854	0.169757292	0.770171561
ADAT1	6.121404296	6.332845549	0.048991238	0.016076624	0.030469447	1.516135428
TBC1D22B	7.865628393	7.226534873	-0.122257989	0.004115166	0.009387281	2.027460182
NDUFB4	44.1173015	44.45938784	0.011143535	0.571160018	0.624584018	0.204409133
SPEN	7.240654479	6.551221082	-0.144356272	0.090053369	0.13227101	0.87853533
MYLK	4.574438038	5.471499439	0.25834173	0.000290978	0.000947888	3.023242975
ZC3H15	22.26756901	24.10604049	0.114450637	0.01634951	0.030917822	1.509791107
MAP2K4	5.787942049	6.230508007	0.106299322	3.51E-06	2.04E-05	4.690369833
TMEM206	4.639978315	4.678758023	0.012007554	0.496218485	0.553976307	0.256508809
CYB5R4	2.381115109	2.903343478	0.286077893	6.87E-11	1.81E-09	8.742321425
COL17A1	10.45346287	12.19288531	0.222058627	0.025168515	0.044918239	1.347577278
GSTO2	1.618614397	1.454785257	-0.153953122	0.138637371	0.190950304	0.719079646
SEC61A2	2.454055405	1.775312569	-0.467094767	5.04E-08	5.10E-07	6.292429824
PRKCQ	1.545671415	1.658370736	0.101532906	0.003666036	0.008508379	2.070153173
TLE2	13.21274314	10.8315111	-0.286695493	0.004115166	0.009387281	2.027460182
ASB1	3.856500891	3.650404048	-0.079236286	6.44E-06	3.47E-05	4.459670525
ME1	9.660623263	14.75707758	0.611218872	1.42E-08	1.74E-07	6.759450752
TBC1D1	4.639741155	5.21183083	0.167745935	0.000287224	0.000938451	3.027588399
CDK13	7.718990243	6.764473216	-0.190434546	0.000903679	0.002527959	2.597229974
MTHFD2	17.90426329	19.47764847	0.121516355	0.028150907	0.049389761	1.306363075
SLC9A7	3.29239756	3.595060982	0.12687769	0.143318439	0.196251382	0.707187276
FOXJ2	5.423381418	5.740735649	0.082042987	0.022963246	0.041519131	1.381751745
YBX1	185.0198237	193.3627406	0.063629971	0.000990593	0.002733673	2.563253437
ELAVL1	11.6172664	10.51934644	-0.143225561	9.93E-07	6.71E-06	5.17327748
TIE1	4.005300494	4.113041524	0.038295153	0.001970685	0.004962164	2.304328886
DIP2B	5.931821933	5.945477578	0.003317411	0.328337695	0.391867982	0.40686022
SMARCD1	13.26801955	12.15921614	-0.125902816	0.001664293	0.004293658	2.367172551
NFYC	9.625028075	8.393006739	-0.19760301	0.000101634	0.000381894	3.418057165
ZMYND12	1.619885596	1.821514532	0.169246578	0.220687815	0.282085075	0.549619892
ASPM	2.600456623	2.071402086	-0.328157347	0.057674872	0.090963445	1.0411331
CD84	2.726786921	4.238201239	0.636250123	8.68E-18	2.25E-15	14.64781748
ELOVL1	41.73936745	43.38872631	0.055911499	0.208904209	0.269631563	0.569229271
SPI1	17.07014563	24.254118	0.506754351	9.53E-11	2.41E-09	8.617982957
ZNRD1	5.527508318	4.97762597	-0.151171464	0.000389451	0.001219432	2.913842413
CLDN18	22.0609895	29.34020593	0.411381495	8.55E-06	4.41E-05	4.355561411
ZBTB11	4.484627285	4.286317381	-0.06524941	0.772653835	0.805390737	0.09399337
ATXN3	1.025514844	0.823215929	-0.31700557	0.000633614	0.001860778	2.730305437
FGFR2	3.540543137	3.818045184	0.108863482	0.062473261	0.097359194	1.01162303
LRRC40	6.759475169	6.731028011	-0.006084374	0.944925962	0.952758386	0.02101722
ISOC1	13.11594864	13.69168407	0.061977751	0.017062572	0.032029153	1.494454546
EML1	1.370009901	1.564437251	0.191457474	0.000195745	0.000675109	3.170626102
TRMT11	4.800227026	4.167790649	-0.203819828	0.005238246	0.011567007	1.936779002
THUMPD1	12.55127319	12.03763417	-0.060281839	0.697254457	0.740084422	0.130718737
ATG2B	2.855106052	2.520595028	-0.179779989	0.172750019	0.229978245	0.638313245
ZFAT	2.011073924	1.794884318	-0.16407525	0.768376756	0.802023328	0.095812999
MTFR1	9.216459199	8.978408388	-0.037752879	0.589159543	0.641566487	0.19275833
STAG3	1.106591278	0.785626395	-0.494207152	0.207489139	0.26803085	0.571815216
FECH	6.737915352	7.603270407	0.174317797	4.94E-05	0.000203596	3.691230759
IDI1	17.84063774	19.67036523	0.140856558	0.01963047	0.036123931	1.442204996
SP100	6.554171521	7.034308172	0.101995112	0.00062072	0.001828166	2.737984372
KLF6	28.869216	31.45532826	0.123772489	0.001167273	0.003146464	2.502177233
PLPP1	14.18527561	16.30228742	0.200680226	0.001792718	0.004571118	2.339977568
NEO1	7.618370105	7.680626423	0.011741604	0.367377936	0.430094838	0.36643577
TRAM1	124.2426601	147.8720237	0.251188506	0.000148022	0.000528843	3.27667324
PHKA1	4.459811763	4.111959374	-0.117156808	0.122837446	0.172221875	0.763911687
TNFRSF1A	44.14929037	44.90168724	0.024379408	0.225361032	0.287029129	0.542074027
CACNB1	3.476882706	2.408402504	-0.529717876	0.000164511	0.000580448	3.236236681
STOML1	1.675489005	1.733035632	0.048719098	0.038937391	0.065081068	1.186545329
PKM	157.191376	166.4352991	0.082439377	0.040883333	0.067815892	1.168668521
DNTTIP2	9.214949835	9.531357384	0.048705374	0.15481971	0.2098074	0.678179198
METTL22	1.772844773	1.422472843	-0.317665112	9.12E-10	1.67E-08	7.777283529
TP53BP1	3.900280544	3.654445861	-0.093925239	0.708042645	0.749200526	0.125401926
RRP15	3.917519417	3.497424229	-0.163647623	0.003765532	0.008701087	2.060426489
RHOA	201.5911246	229.3298366	0.185991943	7.68E-10	1.44E-08	7.841637508
DHX8	7.409903105	7.591638504	0.034956619	0.168906399	0.225723984	0.646422293
PMS2P4	1.423858744	1.523827625	0.097893686	0.183933535	0.242528328	0.615237527
PRKCZ	6.301586236	5.656378767	-0.155836299	0.41974411	0.480679765	0.31814416
ZFY	1.205152862	1.126426455	-0.097463027	0.727377333	0.765694532	0.115944454
IARS2	38.93875368	39.62963563	0.025372995	0.516617223	0.573200534	0.241693414
SYT1	1.893933821	1.543762246	-0.294935339	0.043083816	0.070936261	1.149131707
IDH3G	23.91884104	21.83265648	-0.131659807	0.024914755	0.044537958	1.351269699
ROGDI	9.708425869	7.788599175	-0.31787352	1.17E-07	1.05E-06	5.978810701
ROCK1	6.416235397	6.42739469	0.002506995	0.075512152	0.114083267	0.94277805
PDK3	3.721568629	4.246121801	0.190234915	0.00132035	0.003510321	2.454653168
FGFR3	10.32088069	7.011526056	-0.557765697	0.197194421	0.25687565	0.590277062
IFI35	23.81463383	26.54785401	0.15674688	0.010726519	0.021479666	1.667972476
HEATR6	4.990575248	4.64788309	-0.10263234	0.025168515	0.044918239	1.347577278
COASY	23.94671472	21.40611271	-0.161804914	3.12E-05	0.00013624	3.865695365
PLEKHH3	7.584369045	5.777514309	-0.392580238	3.40E-10	7.14E-09	8.146301788
OTUD5	22.54432084	21.85373987	-0.044883857	0.004870165	0.010846414	1.964713823
ACSL4	14.97837317	18.19326809	0.280523782	7.15E-08	6.89E-07	6.161780778
INPP5A	6.700106339	6.226022071	-0.105873302	0.060531025	0.094795037	1.0232144
GRIPAP1	10.26740084	9.20792491	-0.157123041	6.24E-05	0.000249632	3.602699744
FTSJ1	16.33411176	16.1957874	-0.012269394	0.858602337	0.879254228	0.055885535
REEP1	0.688902376	0.832232973	0.272687897	0.000294778	0.000958638	3.01834536
ATP11A	29.61062064	22.55597105	-0.392605333	0.01095244	0.02188917	1.659770706
POLR1A	5.042483504	4.777336636	-0.077927919	0.523148049	0.579314366	0.237085702
LAPTM4A	172.5933752	186.3629578	0.110738044	0.020466989	0.037465369	1.426369986
TTC7A	9.889478307	10.23918226	0.050134178	0.190479017	0.24965554	0.602658792
IP6K2	11.82301925	10.05455876	-0.233748733	1.67E-07	1.43E-06	5.844663963
SRBD1	3.953059019	3.987230007	0.012417336	0.06255201	0.097472007	1.011120091
KIF2A	6.613584458	7.344975246	0.151325227	3.73E-05	0.000159225	3.797988742
RASGRP2	1.272472965	1.370032871	0.106575503	0.000129228	0.000470358	3.327571465
IFT80	3.258775367	2.811536606	-0.212971077	0.071817316	0.109309235	0.961343145
ERLEC1	45.77228779	51.4820034	0.169593794	3.94E-05	0.000167012	3.777252323
PPP2R5B	6.808108693	6.136630888	-0.149807261	0.026661908	0.047182434	1.326219659
ADGRF5	40.72764883	37.96323344	-0.101405655	0.540028348	0.59529736	0.225266043
NUP133	10.06073432	9.821536187	-0.03471501	0.450677398	0.510345954	0.292135324
NUCKS1	59.1689318	54.03202701	-0.131025044	0.07802901	0.117296061	0.930716572
VPS35	15.70923763	16.04241584	0.030278246	0.184673048	0.2433778	0.613719039
DNAJA2	15.60111794	16.09991872	0.045403993	0.052570249	0.084177206	1.074805493
BCL3	28.57858051	24.72489637	-0.208969786	0.061846214	0.096509562	1.015429655
KCNAB2	3.519706467	4.539412778	0.367050564	7.15E-09	9.73E-08	7.01188716
GAL	3.738396179	1.857797107	-1.008826516	0.672586067	0.717536702	0.14415588
FUNDC1	11.98955522	12.48223385	0.058098005	0.366189948	0.429031749	0.367510568
MAOB	6.195015654	8.01982124	0.372462152	1.34E-05	6.55E-05	4.1837587
DRD4	0.65210424	0.495150733	-0.397234826	1.08E-07	9.74E-07	6.011441043
TGFBR3	2.018809054	2.093136818	0.052162155	3.02E-05	0.000132492	3.877810344
PLA2G10	5.772517346	4.679937007	-0.302711492	0.769231613	0.80247842	0.095566638
ATP1B3	31.02997138	35.4855831	0.193570647	4.04E-05	0.000170446	3.768413186
NEDD4	1.8837842	2.0363031	0.112318616	0.000541556	0.001626898	2.788639675
MAPK6	9.080617772	9.775785575	0.106422191	0.053670712	0.085679721	1.067121956
RAB27A	13.56784972	14.61074246	0.106837397	0.005059945	0.011223411	1.949875133
UFD1	6.989859438	6.612896567	-0.079981108	0.087639803	0.129159159	0.888874791
LRP6	5.300067349	4.422705364	-0.261081558	0.013581691	0.026336865	1.579435922
GUCY2C	0.775488397	1.026320614	0.404304388	0.080905188	0.120766831	0.91805233
SCT	1.432271436	1.137547575	-0.332378046	0.027672467	0.048690872	1.312552448
PHRF1	10.59127521	9.664882846	-0.132052154	0.004014411	0.00918753	2.03680123
ELP1	7.342122775	7.034711683	-0.061705944	0.239803437	0.302084925	0.519870947
NUCB2	10.35899539	10.40519965	0.006420549	0.033845982	0.05778095	1.238215322
PTPN3	4.931903273	4.357783104	-0.178550113	0.013881713	0.026833777	1.571318194
SPTB	2.686457988	2.165623539	-0.310922803	0.573443195	0.626588996	0.203017236
DAPP1	4.045248658	5.045452578	0.318755299	3.16E-07	2.47E-06	5.607303047
SLC44A1	11.77009167	11.7845899	0.001775998	0.442991578	0.502980362	0.298448971
TMEM260	2.9786508	2.561709748	-0.217551978	0.000327598	0.001050219	2.978720129
SMG6	2.177449804	2.218890663	0.027199118	0.004086147	0.009333588	2.029951374
EXOC5	5.347223674	5.484070668	0.036457136	0.015710963	0.029894715	1.524405583
CLTCL1	0.748973398	0.581458861	-0.365237355	0.000232999	0.00078522	3.105008647
FSTL3	16.3144024	13.65143718	-0.2570933	0.438350175	0.498744943	0.302121495
DGCR2	32.06294186	28.8342548	-0.153123065	0.062630842	0.097545261	1.010793825
RNF126	8.738954327	7.506766348	-0.219269083	6.87E-05	0.000270747	3.567436347
MNT	3.382641847	3.17216612	-0.092682109	0.075420222	0.113978086	0.94317864
ZXDC	5.003321378	4.358052649	-0.199202498	0.001926553	0.004863023	2.313093676
JMJD6	5.285996262	4.83515766	-0.128612472	0.001514944	0.003959002	2.402414279
POLB	7.895929993	7.738852754	-0.028989489	0.535967089	0.591405373	0.228114734
ST6GALNAC1	21.27384589	21.50182594	0.015378311	0.220266448	0.281663929	0.550268767
WIPI1	8.373535318	9.137312369	0.125933017	0.027950976	0.049134604	1.30861254
GBA2	12.67369925	10.95482843	-0.210270796	0.000148356	0.000529666	3.275997904
NDST1	10.99422738	11.19783362	0.026473426	0.143931177	0.196984834	0.705567209
ASNS	9.901185809	9.752530496	-0.021824714	0.054368219	0.086576799	1.062598475
PABPC1	349.0672527	343.743285	-0.022173488	0.501544586	0.559189195	0.252441229
TESK2	1.793063013	1.82076972	0.022122281	0.041438278	0.068536148	1.164080308
CFAP20	12.22953305	12.39091769	0.01891372	0.63785876	0.686742148	0.163206297
CSNK2A2	10.2236851	9.490197116	-0.107405348	0.027633641	0.048643714	1.312973274
EIF2B3	6.739029588	6.783224907	0.009430468	0.401924574	0.463215125	0.334217268
TCOF1	6.150190618	5.440732112	-0.17683033	0.004400312	0.009935707	2.002801224
CDC42	74.40235348	86.58253396	0.218727766	1.27E-06	8.32E-06	5.079876674
RAD18	2.482699292	2.266891875	-0.131193951	0.164447082	0.220514473	0.656562901
ATP2B1	5.813578529	5.961202872	0.036176989	0.099670605	0.144322282	0.840666613
NCK2	17.48999515	16.14842949	-0.115136026	0.087018834	0.128342732	0.89162872
MGAT4A	6.482874863	6.873128119	0.084333127	0.005968721	0.012954204	1.887589268
RPL31	117.230531	114.0292853	-0.039943959	0.257462885	0.320433101	0.494262627
WDR1	41.34943779	44.75669183	0.11423569	0.000259347	0.000860207	3.065397028
ARHGAP10	1.652631849	1.737018134	0.071847439	0.000205515	0.000702951	3.153074947
ING3	2.447997572	2.51067074	0.036470713	0.047222268	0.076622453	1.115643949
VASH1	3.924032182	4.323543307	0.139877267	0.005592732	0.012245686	1.912016881
LMCD1	3.49887875	3.614866757	0.047049801	0.106282779	0.152072084	0.817950502
BUD23	13.62552539	12.35667115	-0.141021723	0.003220921	0.00760898	2.118673557
SEL1L	16.12441009	18.57047345	0.203764216	1.34E-06	8.71E-06	5.059981845
TRIP13	6.728317209	6.850240543	0.025908925	0.554175577	0.608049901	0.216060778
ATP6AP1	45.63890878	44.25356974	-0.044470462	0.344360519	0.407663062	0.389698638
TCF3	15.89780656	12.24849314	-0.376223455	3.06E-08	3.35E-07	6.474955193
TRIB2	12.48646845	10.70992184	-0.221417546	0.237796478	0.299901803	0.523020923
DAZAP1	12.59493578	10.2304621	-0.299972454	1.17E-15	1.60E-13	12.79588002
MBD3	8.388564213	6.651584242	-0.334725904	2.34E-09	3.73E-08	7.428291168
HLTF	9.269390764	8.784448817	-0.077522753	0.61565456	0.666158661	0.176422321
FAM50A	40.37382886	31.73795491	-0.347211243	4.14E-08	4.34E-07	6.36251027
FAM3A	12.12863604	10.46427784	-0.212944566	0.000675186	0.001965168	2.706600316
CPSF1	21.81004525	16.71063544	-0.384226169	1.25E-09	2.17E-08	7.663540266
CYBRD1	25.34869589	29.7281983	0.229920503	2.04E-05	9.41E-05	4.026410377
PDCD2	6.245168584	6.351341269	0.024320774	0.50654279	0.563900446	0.248797562
RDH11	13.59290383	14.28152476	0.071296327	0.277486991	0.341253559	0.466922811
ADGRL1	5.236941567	4.109292176	-0.349834596	0.000125178	0.000457247	3.339849135
SPP2	1.454311919	0.717534505	-1.019216615	0.53194313	0.587822087	0.2307541
EPN2	4.924992772	4.209358179	-0.226521332	0.000676568	0.001968444	2.705876936
PTPN18	14.37462281	14.04013336	-0.03396746	0.744135433	0.780174005	0.107808524
LIMS2	2.079603844	2.003066538	-0.054098382	0.722657879	0.761510988	0.118323826
SPEG	0.661163345	0.432476638	-0.612384542	0.00044869	0.001380938	2.85982582
LNX1	2.126758016	1.982864118	-0.101070076	0.698496178	0.741043187	0.130156481
TFRC	18.64412147	24.76214734	0.409415611	7.92E-08	7.48E-07	6.126098402
SREBF1	18.14690649	16.2219374	-0.1617775	0.319557853	0.383454413	0.41628626
UBE2D1	8.630065899	9.570760257	0.149261955	0.001639019	0.004241304	2.372500598
RHOBTB1	5.229291096	4.802768951	-0.122748976	0.093063519	0.136183364	0.865875942
SMC1A	11.0031294	11.81085087	0.102199002	0.012998785	0.025383154	1.595454415
HSD17B10	56.57015826	55.13278799	-0.037130649	0.420066479	0.48097706	0.317875637
MARK2	15.30341199	13.67498146	-0.162314469	0.003209292	0.007587354	2.119909653
HMMR	3.96200767	4.336271369	0.130223372	0.180997406	0.239115209	0.6213928
CHFR	2.144864402	1.972037478	-0.121199474	0.025682753	0.04571888	1.339904417
P4HA2	9.980567682	10.38501834	0.057309982	0.147181055	0.200697867	0.697457243
FCGR2B	1.958817178	3.077081344	0.651579829	2.42E-10	5.28E-09	8.277366077
ACADVL	54.50920384	46.20031724	-0.23859709	0.002635309	0.006399141	2.19387832
STK10	4.314571499	5.531669117	0.358497577	1.87E-08	2.18E-07	6.661543506
FBXW11	10.94634445	11.66092946	0.091233627	0.000427466	0.001321988	2.878772487
ACAP1	2.70869207	2.968227629	0.13200534	0.012775911	0.024995709	1.60213454
CRMP1	2.991884379	2.348514477	-0.349305937	0.000689128	0.002001567	2.698629868
DERL2	6.867066356	6.756410056	-0.023437014	0.72349616	0.762132347	0.117969605
SIDT1	1.807540685	1.950013859	0.109456257	0.067094753	0.10313522	0.986593001
NDE1	4.514225904	3.993941256	-0.176665503	0.115031731	0.162962505	0.787912308
MRVI1	2.430295883	2.55798185	0.073874058	0.094048039	0.137466555	0.861802951
AP1M1	3.707713699	3.520011369	-0.074949758	0.094488276	0.137939024	0.860312851
PVR	16.97066286	16.06545597	-0.079080988	0.052843581	0.084561868	1.072825432
XRCC1	11.36423497	10.30753982	-0.140800532	0.011146896	0.022219856	1.65325876
SCARB1	5.845642216	7.211930693	0.303024001	0.002815276	0.006768586	2.169502049
MCM2	12.45932526	12.11074051	-0.04093886	0.667702978	0.713262025	0.146750898
SELENOO	9.663568742	7.956406598	-0.280439068	0.000148022	0.000528843	3.27667324
TP63	2.152320419	2.394352649	0.153742784	0.00054494	0.001635461	2.786359808
LLGL2	22.14213322	16.85949595	-0.393232817	1.89E-08	2.21E-07	6.655607726
PDE8A	4.72172561	3.928861313	-0.265202964	0.006133735	0.01324669	1.877892627
CLCN4	1.629774203	1.932974445	0.246150464	0.005469096	0.011998974	1.920855888
NLE1	4.011531749	3.651436354	-0.135689131	0.012069967	0.023787627	1.62364888
SDHA	15.84544746	16.01953877	0.01576421	0.367675307	0.430377229	0.366150715
SMARCE1	7.186402768	6.79207419	-0.081417577	0.011326329	0.022527724	1.647282683
GSDMB	5.676814877	4.747461645	-0.257925351	0.000153108	0.000544474	3.264022854
PPP2R3A	4.062263647	3.81929444	-0.08897773	0.932021953	0.941916159	0.025987753
FERMT2	5.761609603	5.901173271	0.03452991	0.071905638	0.109378496	0.961068053
DHRS9	2.375115821	4.80681529	1.017083499	9.08E-16	1.33E-13	12.87614836
PTGS2	24.46729151	21.6823139	-0.174335679	0.512647065	0.569620238	0.244414589
IGF2BP2	7.093583792	5.719600359	-0.310600338	0.067094753	0.10313522	0.986593001
MAP3K13	5.749430753	5.343067347	-0.105750921	0.292350089	0.356585215	0.447836668
ST6GAL1	15.01067775	17.88657763	0.252888255	7.57E-07	5.29E-06	5.276544328
TBX21	0.932893308	1.341272425	0.523818292	0.000526021	0.001587072	2.79940337
FRY	1.831640366	1.900535861	0.053269983	0.020711633	0.037849911	1.421935137
PICALM	35.55677491	37.12882231	0.062415081	0.006698785	0.014283846	1.845154841
NSF	12.39545352	13.86191697	0.161315725	0.028271454	0.049544544	1.305004164
GLI2	0.829175879	0.833669465	0.007797345	0.251170637	0.314055503	0.502993592
CLASP1	6.768848933	5.753951433	-0.234357475	0.000256536	0.000851989	3.069566012
MRPS34	62.36898937	55.46670905	-0.169206752	0.002132559	0.005320808	2.274022412
NOTCH3	23.58937649	21.82439888	-0.112195368	0.161747307	0.217617712	0.66230576
CLNS1A	16.65109237	16.47740311	-0.015127939	0.748370769	0.784024523	0.105670353
PPP2R2C	1.14757569	1.585364223	0.466225013	0.000328302	0.001051814	2.978061053
TEAD2	21.3208395	17.62713928	-0.274465887	0.000711993	0.002057064	2.686752196
EED	3.235438906	3.16607394	-0.031266487	0.98594233	0.987424078	0.005496287
TSG101	19.38764355	19.81368659	0.031359873	0.265540895	0.32875164	0.483132072
NCBP3	3.723071058	3.250158214	-0.195983203	0.000301215	0.000975226	3.010894729
CA12	7.27424737	8.855965247	0.283851573	0.133639685	0.185031206	0.732755021
MGLL	21.59697212	21.38051682	-0.014532334	0.830584378	0.8555929	0.067732828
NTN4	12.27505508	14.56681823	0.246956292	0.000115308	0.000426478	3.370103367
BCS1L	6.71384127	5.899984451	-0.186427276	8.84E-07	6.04E-06	5.218963061
SLC24A1	1.543760021	1.581668618	0.034998865	0.061147021	0.095574179	1.019659424
ZNF532	6.262372596	5.193127836	-0.270105608	0.000350846	0.001114489	2.952924214
LMAN1	32.11988657	31.79086897	-0.014854346	0.917803887	0.930122995	0.031459619
HACD3	17.69114792	19.85558343	0.166517091	0.003666036	0.008508379	2.070153173
IPCEF1	1.615270034	1.645295167	0.026571058	0.073510719	0.111466045	0.952857408
ENO1	501.1989139	500.7084272	-0.001412551	0.89210362	0.908040389	0.041894834
ANO8	4.881902791	3.367070296	-0.535949727	1.98E-12	8.65E-11	10.06298389
TUBE1	1.658351399	1.450462188	-0.193237054	0.192953378	0.25231605	0.598055123
ARHGEF10L	5.81538615	5.83132199	0.003947995	0.10047873	0.145286556	0.837774571
ACTR6	5.846891067	6.301174866	0.107951134	0.003455507	0.008090828	2.092007031
TIPIN	2.371205636	2.223283566	-0.092928815	0.300631137	0.36456788	0.438221597
SRI	28.54986042	32.33950079	0.179813717	0.029627098	0.051554784	1.287731028
NUP37	5.792286427	6.254759246	0.110821409	0.048038277	0.077740753	1.109351257
SEMA3A	3.421245235	2.322687216	-0.558726633	0.057234309	0.090370892	1.043971431
TTC38	8.638166753	9.299910963	0.106491737	0.008945457	0.01837157	1.735853728
ACAT1	9.851522333	10.00614775	0.022468076	0.125990143	0.176062265	0.754333715
GRAMD4	17.71523124	14.316974	-0.307263697	0.00284114	0.006824347	2.165938899
CELSR1	13.1032821	11.76332753	-0.155632004	0.024520466	0.043915072	1.357386401
ZNF638	9.614394416	7.942654172	-0.2755748	3.54E-05	0.000152527	3.816653272
SLC25A40	4.247963757	4.701748922	0.146426042	0.000854292	0.002408709	2.618215665
TIMM21	3.171533196	3.011526414	-0.07468553	0.211755299	0.272760188	0.564219019
RASAL2	2.785342099	2.488077192	-0.162823286	0.821871	0.848441895	0.071377895
VPS9D1	8.03718564	6.361025485	-0.337431039	7.13E-06	3.78E-05	4.4225082
ZNF37A	2.814874106	2.278740726	-0.304833615	0.009348785	0.019077197	1.719485436
MARK3	8.472217749	7.086370522	-0.257692768	2.48E-09	3.92E-08	7.406713933
SLC25A3	34.04725213	36.00988791	0.080854742	0.012031781	0.023724574	1.624801577
FNDC3B	11.63978569	11.92863506	0.035364476	0.053601374	0.085577943	1.067638157
FOSL2	27.64576094	28.93767629	0.065890795	0.310399144	0.373928136	0.427211855
FSCN1	37.53954878	29.24863761	-0.360041883	0.374857147	0.437414199	0.359107123
MOCOS	3.119221016	3.277125738	0.071245248	0.023335747	0.042103236	1.375684524
PLD1	1.641676305	1.74530301	0.088307838	0.01091741	0.021827699	1.660992044
ATP12A	0.912743693	1.95097897	1.095916527	7.75E-06	4.05E-05	4.392544977
WDR62	1.744736693	1.220439396	-0.515608672	0.002247153	0.005560561	2.254881391
DLG1	5.804596348	5.602449418	-0.051138027	0.912478635	0.92564432	0.033555859
RAB7A	94.2026861	104.7364225	0.152923129	4.60E-05	0.000191153	3.718618882
BCAP29	7.246699562	7.46027456	0.041904643	0.281465841	0.345343175	0.461749123
SEC31B	1.0868383	0.776717246	-0.484675908	3.84E-06	2.21E-05	4.655607726
ARHGAP15	1.294805569	1.542046288	0.252110596	4.11E-09	5.99E-08	7.222573178
EXOSC7	6.897898648	6.301040575	-0.130566831	0.004462578	0.01006444	1.997210385
KIFAP3	8.368300547	8.408701877	0.00694843	0.728532781	0.766542317	0.115463865
MKRN2	9.384000906	9.441483496	0.008810409	0.323379959	0.386919956	0.41237887
REXO2	13.28928346	13.17004644	-0.013002886	0.959181524	0.965544149	0.015227864
RBM7	3.805786828	4.016596709	0.077778858	0.030304261	0.052554131	1.279393141
RBMS2	8.612690472	7.772527687	-0.148080133	0.036465644	0.061628507	1.210218353
BAZ2A	14.35758816	13.71482902	-0.066076784	0.138637371	0.190950304	0.719079646
PTPN23	12.88991375	12.21040426	-0.078131644	0.04354736	0.071576448	1.145229857
MLH1	9.125824105	10.02547842	0.135644332	5.95E-06	3.25E-05	4.488116639
FMO4	2.016559616	2.11442573	0.068369829	0.099555583	0.144182974	0.841086021
KLHL20	5.58654785	5.764357735	0.045202812	0.179361201	0.23731605	0.624672889
RGS11	1.026418669	0.673128853	-0.608664715	0.005989127	0.012987457	1.886475877
PLXNA2	5.927529342	5.469553361	-0.116007871	0.349234273	0.412381642	0.384700676
SPAG5	6.820296214	5.69975069	-0.258935582	0.013080679	0.025517063	1.593169314
ANKRD13A	10.4388536	10.6408835	0.027654658	0.144084675	0.197124504	0.705259386
TPD52	17.21153474	14.51762634	-0.245570158	0.243400788	0.305762141	0.514616289
ACACB	1.118573692	0.989146151	-0.177404698	0.378177605	0.440517415	0.356036918
TRAF4	28.53304233	23.15219658	-0.301484505	4.09E-08	4.30E-07	6.366531544
GPATCH1	3.355231847	2.850044114	-0.23542821	5.43E-07	3.95E-06	5.403402904
ICAM3	1.082661699	1.638804947	0.59806164	1.09E-12	5.12E-11	10.29073004
NT5C2	9.098582024	9.423401474	0.050606185	0.07432418	0.112621523	0.948378604
CAMSAP3	7.57274992	6.117990696	-0.307759373	1.43E-05	6.92E-05	4.159893906
XAB2	12.4276634	10.71147182	-0.214398344	3.52E-07	2.72E-06	5.565431096
ARHGEF1	16.76810789	14.3238002	-0.227305605	0.002000621	0.005028454	2.298565518
STXBP2	11.50201946	10.06088316	-0.193130231	0.000969132	0.002683144	2.571356019
MAP2K7	7.792538431	6.593854851	-0.240971235	1.03E-07	9.39E-07	6.027334408
DGKD	7.856976079	6.401144917	-0.295644197	5.32E-05	0.000216807	3.6639267
RARB	1.884595776	2.483536537	0.398140856	9.86E-09	1.27E-07	6.896196279
TOP2B	22.27819128	22.3924254	0.007378692	0.370059674	0.432705571	0.363807513
TM9SF3	39.65641816	40.86645485	0.043362719	0.032325648	0.055544305	1.255360463
NFKB2	16.24274436	15.52926182	-0.064806156	0.539658508	0.594932457	0.225532337
UBE2T	19.56553183	18.37648687	-0.090453341	0.102698557	0.14799368	0.829756831
DNAJC10	7.737745581	8.155303231	0.075825227	0.067513235	0.103716082	0.984153898
GTF3C1	10.72040563	9.745284522	-0.137583282	0.004537555	0.010200514	1.991377944
PAK3	0.753640103	0.479405402	-0.65262957	0.824918242	0.85112904	0.070004591
SNRPA	26.16571863	22.32877141	-0.22877401	2.41E-09	3.82E-08	7.417936637
SPAG6	1.422506952	2.680272018	0.913943722	3.12E-06	1.84E-05	4.735182177
EXOSC5	15.26902701	13.76582661	-0.149516889	0.04861012	0.078500402	1.105128119
DYNC1I2	17.20987993	18.09005195	0.071959519	0.002354209	0.005799255	2.236627794
APBB1IP	4.161136189	6.320477719	0.603056098	4.19E-14	3.29E-12	11.4828041
LRCH4	3.83316456	3.386303474	-0.178824665	0.024520466	0.043915072	1.357386401
FAM76B	3.27274059	2.643037608	-0.3083023	2.43E-06	1.47E-05	4.832682665
SIRT6	7.156541319	6.039667599	-0.244793366	4.79E-05	0.000197989	3.703358938
CAPZB	72.38446891	75.55596646	0.061865505	0.091119299	0.133618971	0.874131877
GPR137B	8.543654427	11.02129324	0.367368321	2.80E-10	5.99E-09	8.222573178
JADE1	5.977830502	4.471008951	-0.419021557	0.00210476	0.00525744	2.279225675
SLC25A43	9.701612281	10.24209531	0.07821446	0.222591108	0.284091436	0.546541858
UBE2A	14.52082169	16.00272983	0.140194935	0.002979166	0.007113519	2.147915504
SMC1B	0.667361313	0.559854797	-0.253415356	0.048930256	0.078959181	1.102597365
FBLN1	23.89610425	24.81234235	0.054282499	0.004270603	0.009695679	2.013421771
ITGA8	2.276376133	2.646210641	0.217188948	0.00049412	0.001503549	2.822882414
CST7	11.18174028	14.73465548	0.398068588	3.17E-06	1.86E-05	4.730487056
MAP2	3.351488736	4.052042879	0.273847356	0.060224961	0.094402534	1.025016348
PIAS2	1.653178963	1.246923574	-0.406869867	0.013581691	0.026336865	1.579435922
ARAF	23.70912333	24.79799256	0.064781018	0.087743644	0.129274905	0.888485773
MCCC1	8.981870341	8.796551797	-0.03007779	0.623150114	0.673128606	0.171901953
LAMP3	25.38208001	32.66951756	0.36413485	7.66E-06	4.02E-05	4.395773947
FAP	3.491329197	3.655490514	0.066288613	0.056433879	0.089300234	1.049147403
NEBL	4.696154691	5.091534903	0.116620708	0.004248076	0.009653116	2.015332475
ACER3	4.092966962	4.238859836	0.050529241	0.000299917	0.000972051	3.012310949
UBE2K	20.59059569	20.05126177	-0.038292543	0.518064858	0.574598746	0.240635326
N4BP2	2.740268428	2.233653238	-0.294911989	0.834948962	0.859395792	0.065806777
TIGAR	4.225362737	4.891276234	0.211135744	9.08E-09	1.18E-07	6.928117993
TULP3	9.403891472	8.523306246	-0.141844719	0.004315981	0.009771203	2.010051964
PPP2R5C	10.24667431	10.4917965	0.034105989	0.090691716	0.133093827	0.875842087
PMS2P1	7.482257419	8.117255694	0.117518458	0.481467328	0.540104653	0.267522081
EDN1	12.7738925	13.56016117	0.086176111	0.110464024	0.157261945	0.803376357
MLLT10	4.895745056	4.273992478	-0.195944063	0.013730978	0.026582633	1.575402005
ZCWPW1	1.96124449	1.801878313	-0.12226781	0.354442214	0.417662475	0.379174542
P2RY10	1.590135361	2.53589735	0.673346767	3.61E-13	1.98E-11	10.70333481
ITM2A	7.651314182	11.0063786	0.524560391	2.75E-11	8.25E-10	9.083546051
NRDC	22.91950337	21.46371082	-0.094676261	0.009409897	0.019184024	1.717060291
VDAC3	29.82021637	32.0641884	0.104672165	0.056578715	0.089510937	1.048123897
TNRC6C	2.08973723	1.661822756	-0.330555027	0.000119874	0.000440179	3.356370681
CBFA2T2	4.918869245	3.818114937	-0.365466172	1.16E-08	1.45E-07	6.838631998
BRINP1	1.683230308	2.980978691	0.824553476	0.046631398	0.0758323	1.120145772
ITCH	12.15521861	12.33044375	0.020648881	0.076250883	0.114972679	0.939405349
TP53INP2	12.81012607	12.96825498	0.017699688	0.945371206	0.953144617	0.020841201
SDF4	36.16818518	34.49121722	-0.068492166	0.103407603	0.148819561	0.827339981
TP73	0.972551629	1.108837212	0.189200835	0.062788751	0.097751466	1.009876721
TOLLIP	10.54423319	10.58217337	0.005181777	0.442326805	0.502262775	0.299069008
UBE2D4	5.315753146	4.963302709	-0.098973664	0.116717229	0.165014755	0.782477221
CDH17	2.677755704	4.780769877	0.836218616	0.007164822	0.015138576	1.819914975
THOC1	3.70326249	2.668130816	-0.47296741	3.00E-14	2.48E-12	11.60554832
FKBP7	4.518689802	4.262985115	-0.084040505	0.124063691	0.173702767	0.760193263
OSBPL6	0.567695876	0.791749305	0.479925435	2.16E-06	1.33E-05	4.876148359
SLC1A3	2.081826083	3.284494316	0.657821719	9.92E-14	6.50E-12	11.18708664
XRCC5	57.68236423	60.57302929	0.070545266	0.001968828	0.004959116	2.304595733
LXN	10.61092731	14.56075322	0.456534245	1.09E-09	1.95E-08	7.709965389
SP140	1.455099208	1.750669828	0.266789501	9.21E-06	4.71E-05	4.326979093
MKNK1	4.755522011	4.512220922	-0.075766009	0.462516823	0.521940461	0.282379035
TNS1	16.4918898	17.28787002	0.068003404	0.116847681	0.165168718	0.782072202
REXO1	6.597145271	5.602010299	-0.235897238	1.67E-06	1.06E-05	4.974694135
SAR1A	18.45155117	18.25343974	-0.015573749	0.879294148	0.897266405	0.047078593
CDC14A	1.538761668	1.727403538	0.166835353	2.06E-05	9.49E-05	4.022733788
RAPGEF3	1.402936472	1.203196258	-0.221577697	0.096826686	0.140842993	0.851264754
CEACAM1	10.77006961	12.0813133	0.165749717	0.170122345	0.226992704	0.643988102
SENP1	3.841451097	3.690031362	-0.05801831	0.645869643	0.693856033	0.158730631
DUSP13	0.959299114	1.328430586	0.469670215	0.014815507	0.028391404	1.54681313
CIC	10.31405639	9.587983505	-0.105312507	0.169253145	0.226088805	0.645720942
LIPE	1.142261922	0.91615592	-0.318228445	0.002402777	0.005900875	2.229083585
FDFT1	24.56727704	26.80378573	0.125698817	4.19E-05	0.000176061	3.754336836
PAFAH1B3	31.39639576	23.21024672	-0.435837092	2.57E-07	2.07E-06	5.684029655
KIF22	13.52377498	11.14122913	-0.279589513	1.92E-05	8.93E-05	4.049148541
CARMIL1	5.370250627	5.010696728	-0.099978198	0.61290306	0.663884467	0.177907492
PGM1	21.66582325	24.15391735	0.156836132	0.001233161	0.00330489	2.480842991
DNM2	12.8555892	13.1045838	0.027675801	0.571160018	0.624584018	0.204409133
EPB41L2	4.143689351	5.150098017	0.313684041	5.60E-09	7.85E-08	7.105130343
MOXD1	7.640393827	9.928924121	0.377990394	7.37E-08	7.06E-07	6.151195299
STX7	4.075089494	4.209218866	0.046720784	0.000549483	0.001647482	2.783179322
RABL2B	2.957927332	3.179728603	0.104317024	0.342650783	0.406078138	0.391390391
KEAP1	19.01685594	19.21048354	0.014615088	0.671777945	0.716815689	0.144592498
SLC35C2	9.547489554	8.412684634	-0.182555173	3.12E-06	1.84E-05	4.735182177
RIF1	4.099573135	3.47746207	-0.237438919	0.49941052	0.557174628	0.254008668
RAB21	4.520901434	4.588758153	0.021493309	0.048482552	0.078327404	1.106086267
SLC4A4	4.776853931	4.976615946	0.059104294	0.008117733	0.016900366	1.77210389
SMARCA2	10.34758761	12.31145012	0.250706238	4.83E-07	3.57E-06	5.447331784
SESN1	3.790134413	4.352229754	0.199505705	7.05E-07	4.96E-06	5.304518324
MID2	2.359650253	2.857075582	0.275966163	7.34E-06	3.88E-05	4.411168274
PIH1D3	0.199681153	0.578542824	1.53472558	2.22E-12	9.58E-11	10.01863449
COL5A3	3.397850266	2.930444484	-0.213502772	0.081490628	0.121475089	0.915512774
SRCAP	14.23088825	13.21752834	-0.106573293	0.015710963	0.029894715	1.524405583
PUM3	12.03329687	11.56777609	-0.056920432	0.646673015	0.694427051	0.15837337
CPB2	3.214453842	4.814554453	0.58282866	0.000743592	0.002135476	2.670505305
CNOT4	3.696983127	3.435991537	-0.105621976	0.550061736	0.604618203	0.218518782
PSEN1	10.34034999	10.43551074	0.013216195	0.648280995	0.695909988	0.15744693
CPOX	7.529798688	7.50990728	-0.003816199	0.134948833	0.186708861	0.72883507
MOK	1.14953061	0.893922911	-0.362822555	0.002004392	0.005036281	2.297890046
HSP90AA1	204.5464129	225.5450881	0.14098763	0.002925371	0.007000337	2.154881052
RBL1	2.753588161	2.489695414	-0.145343544	0.214841132	0.275946538	0.55917505
DLGAP4	13.30452425	11.51730222	-0.208114099	5.76E-05	0.000232425	3.63371716
IGSF9B	0.931816318	0.58588383	-0.669430963	0.018348568	0.034129673	1.466867873
CROCCP3	0.773692953	0.467155837	-0.727857238	2.23E-09	3.59E-08	7.444905551
NDC80	3.923926565	3.365960432	-0.221279825	0.316845946	0.380587603	0.419545362
RSBN1	3.936471888	4.009005679	0.026341286	0.000946212	0.002630617	2.579942378
COL4A4	3.718788957	3.182025406	-0.224887522	0.574967713	0.627986185	0.20204991
TCF7	1.616374965	1.882936935	0.220222768	0.003698932	0.00857434	2.066799299
OSTM1	5.901151094	7.591403985	0.36337033	7.65E-13	3.86E-11	10.4134127
PCNP	39.58865689	42.29485015	0.095394888	0.008307683	0.017230292	1.763707363
EXD2	5.2270783	5.126708179	-0.027971991	0.794571934	0.824145905	0.083995895
ARG2	3.19716391	2.903935543	-0.138783279	0.263624662	0.326775187	0.485750928
MEF2C	3.756828139	3.874526271	0.044504807	0.000377231	0.001187963	2.925197086
PTPRC	8.73506613	13.95156084	0.675536003	7.11E-17	1.43E-14	13.84466396
UBA5	5.818250869	5.423196198	-0.101442139	0.396606199	0.458084643	0.339054267
STK17B	14.25930553	16.16078531	0.180593585	0.000134616	0.000486962	3.312504928
CDC14B	2.249870134	2.377851582	0.07981694	0.01186127	0.023433576	1.630161432
LRP2	1.367573499	2.062958091	0.593096142	2.42E-05	0.000109027	3.962465938
ZNF506	2.394969937	1.758107325	-0.445984403	0.018265784	0.033996318	1.468568117
JMJD4	4.493035408	4.216516604	-0.091638796	0.032688737	0.056080173	1.251190655
DUSP12	11.00201462	9.756093228	-0.173392276	6.08E-05	0.000244108	3.612417987
AACS	2.916498887	2.9877723	0.03483268	0.65311476	0.70006923	0.15485901
DELE1	9.447055899	9.512211071	0.009915933	0.534126159	0.589766706	0.229319748
CADPS2	11.56454771	11.51970749	-0.005604759	0.654729268	0.701407388	0.154029664
PCDHB4	0.694758383	0.717747284	0.046964628	0.182644668	0.241119278	0.617768065
HSPB11	6.75138479	6.212723713	-0.119957549	0.008685278	0.017897185	1.747215273
SMARCD3	5.278760093	5.140930627	-0.038169556	0.632276128	0.681497624	0.166535654
WDR70	4.720166607	4.561412243	-0.049357222	0.372153857	0.434590641	0.361919631
FYB1	5.303251514	7.679630346	0.534159698	3.94E-11	1.11E-09	8.954677021
STRADB	5.728769599	5.410457261	-0.082474789	0.274037068	0.337633934	0.471553911
BZW1	19.86184696	21.72214727	0.129166937	0.001378029	0.003642817	2.438562645
ME2	4.837647564	5.191573591	0.101866224	0.000211035	0.000720064	3.142628901
CCNT2	6.189867206	5.077155966	-0.28588788	0.000903679	0.002527959	2.597229974
EPB41L3	2.571549194	3.145211365	0.29051922	5.46E-10	1.08E-08	7.966576245
DLG3	9.496368011	8.705962739	-0.125371999	0.029711026	0.051689091	1.286601105
SERTAD4	4.094878242	3.900301025	-0.07023508	0.684471323	0.728685974	0.13745959
TRAF5	3.746780083	3.096755472	-0.274893833	0.063903356	0.099154357	1.003688197
MRPL22	4.288139573	4.231857769	-0.019060725	0.122025223	0.171271116	0.766315872
GEMIN5	5.308262749	5.328640769	0.005527794	0.684882298	0.728971596	0.137289393
NFE2L1	47.67336622	50.19019091	0.074221936	0.041438278	0.068536148	1.164080308
ITGB5	25.0274344	27.01023977	0.109996041	0.047159983	0.076529494	1.116171158
XPO1	17.9572181	16.56998553	-0.115991525	0.061534649	0.096072279	1.017401907
RNF13	17.56673368	22.68270799	0.368746923	3.59E-18	1.21E-15	14.91721463
PALB2	3.760459506	3.574497616	-0.073168471	0.367080714	0.429812536	0.366720922
LYRM2	3.82567785	4.279023168	0.161566097	0.000248273	0.000828314	3.081804998
BCKDHB	4.381762569	4.245787754	-0.045479059	0.595346206	0.647245801	0.188930758
ULK2	2.479340982	2.420477761	-0.034664859	0.927576261	0.938227503	0.02769184
GRHL2	10.36192421	9.742445678	-0.088936049	0.076715576	0.115639225	0.936894828
TNPO1	10.76317293	11.14357007	0.050108064	8.39E-05	0.000322552	3.491400261
PLOD1	37.60625558	33.60917623	-0.162117484	0.074779272	0.11316567	0.946285301
P2RX5	0.611656741	0.688583793	0.170909979	0.001053463	0.002881748	2.540344
ITGAE	2.887943811	3.477831747	0.268145466	1.17E-06	7.76E-06	5.110138279
NUFIP1	2.646353634	2.479845269	-0.093755757	0.390403962	0.452181783	0.344686938
OXCT1	6.771680437	7.731083962	0.191156814	0.062788751	0.097751466	1.009876721
RRAGB	4.212399976	3.994476254	-0.076636077	0.210937847	0.272004408	0.565424058
EPYC	0.67373762	0.915176826	0.441863663	0.241887905	0.304160795	0.516896765
CYLD	4.425416651	4.753978627	0.103322126	1.69E-05	8.00E-05	4.096910013
SLC27A5	0.681767132	0.614305753	-0.150322155	0.069982979	0.106952748	0.970808052
ZNF324	1.563071171	1.433982226	-0.124356327	0.035183512	0.059758166	1.22360274
ZNF586	2.924064779	2.439923932	-0.261139102	0.235139026	0.297406821	0.526649075
ZNF446	1.843117503	1.570310221	-0.231098451	5.49E-06	3.03E-05	4.518557371
ZNF264	3.097224397	2.582942712	-0.261960266	0.061301829	0.095747797	1.01887121
YTHDC1	11.70288913	10.5869849	-0.144572958	0.000145704	0.000521898	3.282414367
CHMP2B	17.43953787	20.70594187	0.247683018	2.74E-09	4.28E-08	7.368556231
SMAP2	19.47059622	23.91868372	0.296840936	1.55E-08	1.87E-07	6.728158393
PPIE	6.438627925	5.673106388	-0.182614363	0.000339763	0.001084679	2.964698768
ZMPSTE24	25.17582256	26.07211776	0.050468858	0.044250569	0.072576616	1.139203285
STARD7	38.46356918	41.48986851	0.109266443	0.000871636	0.002451296	2.610604243
REST	6.44252639	5.829402649	-0.144278486	0.940474498	0.949144178	0.022667812
HAL	2.391708637	2.114531654	-0.177703491	0.300631137	0.36456788	0.438221597
SSH1	4.447558451	4.620423311	0.055011468	0.048038277	0.077740753	1.109351257
GSTP1	383.5047045	366.5249396	-0.065332908	0.420388994	0.481274433	0.317607209
APLP2	154.1715491	158.5106784	0.04004348	0.317928892	0.381649133	0.41833572
FAM234B	1.688675472	1.792338075	0.085950689	0.538919207	0.594373943	0.225940238
WBP11	17.29818072	17.58770631	0.023947032	0.23580141	0.298023271	0.525749823
EIF3I	120.062511	117.7871524	-0.02760356	0.65311476	0.70006923	0.15485901
TXLNA	22.05516915	20.77454365	-0.086300039	0.044605753	0.073041921	1.136427813
NCOA1	6.627810895	7.047351138	0.088548659	0.015141111	0.02892532	1.538721828
AGBL5	7.018931142	6.746837388	-0.05703996	0.896527389	0.911695548	0.040150166
EFR3B	1.211506024	0.823804644	-0.556427415	0.004346476	0.009832979	2.007314888
RAB10	50.59157588	55.99010791	0.146274782	0.000584695	0.001737085	2.76017893
HADHA	50.44001899	54.6751925	0.116317576	4.04E-07	3.06E-06	5.514278574
MAPRE3	5.764689458	6.224922663	0.110813021	0.026547307	0.047017631	1.327739257
CAD	9.817883715	8.099228515	-0.277627587	0.007879228	0.016477682	1.783103883
CD59	77.26964326	93.85690388	0.280561133	1.07E-07	9.70E-07	6.013228266
CD82	18.01875453	22.0835008	0.2934696	7.78E-06	4.07E-05	4.390405591
BCORL1	3.503345293	3.047823714	-0.200953729	0.002825596	0.006790202	2.168117306
AK6	6.534288393	6.726413086	0.041807251	0.130196655	0.180967092	0.742400392
FCN1	2.213028165	3.368405363	0.606043954	1.29E-11	4.34E-10	9.36251027
MYNN	3.529670082	3.645486004	0.046577821	0.4174916	0.478421963	0.320188891
SCAMP1	11.35502763	11.70645099	0.043972548	0.016200163	0.030680823	1.513132995
PREP	9.861831288	10.17430584	0.04500289	0.06552395	0.101105968	0.995223208
SEH1L	4.810169869	4.187369918	-0.20004347	0.027319415	0.048168029	1.317241124
WDR47	3.334574201	3.619167836	0.11815546	0.002936059	0.007021527	2.15356843
WDFY1	11.55053915	12.6675596	0.133178423	9.98E-05	0.000375655	3.425210826
OVGP1	2.172675021	1.771522363	-0.294482721	0.03952346	0.065852383	1.181428505
SLC25A24	7.48659371	8.531103862	0.188422965	4.22E-06	2.40E-05	4.619788758
MAP3K4	3.393728702	3.006898299	-0.174595166	0.0167027	0.031426748	1.502700557
PILRA	4.536394996	7.197011966	0.665851792	3.87E-15	4.12E-13	12.38510278
IGSF9	5.277792832	4.178694346	-0.336882486	0.003111976	0.007389196	2.131402814
ABCB1	0.638347028	0.799937953	0.325547165	6.82E-06	3.64E-05	4.438898616
ZNF213	4.129443969	3.594619223	-0.200108581	0.000107648	0.000401343	3.396484307
AKR1B1	23.33730547	32.10905394	0.460342161	9.82E-10	1.77E-08	7.752026734
CPNE3	19.44728704	22.63702628	0.219115542	2.65E-05	0.000118033	3.927996554
RRN3	12.85476453	11.98375724	-0.10122288	0.06495293	0.100396688	0.998280614
CTTN	49.66727348	44.64708099	-0.153729696	0.000690537	0.002004899	2.697907501
WNT11	1.167912553	1.231024801	0.07592757	0.320102051	0.384017231	0.415649288
DDHD2	4.574862042	4.061913041	-0.171568885	0.222803318	0.284291247	0.546236512
EPS15	10.83447457	11.30138746	0.060870713	2.19E-05	0.000100051	3.999778566
ORC1	2.606851693	2.481486257	-0.071104044	0.970328004	0.97484382	0.011064957
MGST2	10.9348144	11.77360404	0.10662728	0.005748358	0.012530947	1.902016107
CHERP	7.92866176	7.081534959	-0.163015275	0.004300807	0.009746926	2.011132331
ATG16L1	7.001092577	6.887640243	-0.023570294	0.692295704	0.73563618	0.133336919
USP40	6.860444428	6.377746929	-0.105255187	0.020742392	0.037888052	1.421497723
POMGNT1	13.83810517	13.0104439	-0.088976225	0.041160013	0.06817155	1.166396831
RAD54L	2.362852472	1.954535446	-0.273703807	0.036918639	0.062243095	1.20590882
MAST2	9.379749131	7.262691007	-0.369045136	4.47E-07	3.34E-06	5.476253533
DNAJA1	68.63968809	75.32337209	0.134054591	0.000575105	0.001713576	2.766096629
B4GALT1	66.36237479	70.42606549	0.085743971	0.211346288	0.272485242	0.564657014
CHMP5	39.70165449	44.48543332	0.164133875	0.003474181	0.008127103	2.090064236
DIMT1	8.335735978	8.81255394	0.0802506	0.016525277	0.031169446	1.506270917
IPO11	3.132254351	3.539356701	0.176285796	4.50E-08	4.64E-07	6.333482019
EIF2AK1	48.59801427	44.57639485	-0.124617424	0.007608921	0.015977795	1.796483155
EPDR1	20.34113213	22.73294724	0.160384758	0.023678924	0.042612055	1.370467521
SNX10	8.001605412	11.39044231	0.509462379	6.52E-10	1.25E-08	7.903089987
SEPHS1	14.32502584	13.14401753	-0.124131432	0.019484277	0.035880753	1.445138451
MRPL28	23.74811721	21.06869852	-0.172711942	0.000420306	0.001301947	2.885406695
ITPKC	19.85096813	21.02987222	0.083230715	0.141947097	0.194826109	0.710352843
CEACAM6	539.5709506	660.6488745	0.292071025	0.001755603	0.004490675	2.347688375
RBM22	13.22674413	13.35710969	0.014149886	0.324752189	0.388289008	0.410844904
TMED2	103.2421221	114.6992657	0.151824455	0.009440587	0.019236356	1.715877194
ZFAND6	14.80942555	16.08163814	0.118898692	0.004240591	0.009641825	2.015840755
HSD17B2	0.653496248	0.820438897	0.328216938	0.028110811	0.049342028	1.306783005
TXLNG	6.329079536	6.134214858	-0.045116998	0.88900897	0.905353599	0.043181768
LAT2	4.09945271	5.157210287	0.331159555	8.14E-07	5.62E-06	5.250263684
ZW10	7.160679157	7.196420205	0.007183002	0.643863021	0.691991341	0.15989934
ALG9	1.528654315	1.221430642	-0.323690254	0.000621359	0.001829696	2.737621061
NOX4	0.963969398	0.941845242	-0.033497323	0.790691687	0.820509918	0.085916165
HSD17B14	10.03240553	11.44730709	0.190340681	0.009440587	0.019236356	1.715877194
TRIP6	30.25082727	27.61994412	-0.131264195	0.229670358	0.291524438	0.535325033
FTL	4231.131043	5959.233619	0.494083438	2.45E-11	7.57E-10	9.12090412
SRRT	24.84593527	20.60414139	-0.270075505	1.54E-09	2.59E-08	7.586700236
BAX	22.49190884	21.71739934	-0.050554754	0.503326656	0.561012847	0.251027193
NLK	5.935410195	5.267755134	-0.172159453	0.00316889	0.007506889	2.124540006
PIGS	12.13022939	12.9593056	0.095381583	0.023472496	0.04230017	1.373657887
ADAMTS2	4.967228396	5.388118688	0.117340546	0.280716873	0.344534554	0.462767215
TMPRSS11E	5.957567653	7.97240629	0.420291805	0.289537123	0.353804301	0.451236892
ATXN7L3	17.09446585	15.13071788	-0.176048905	3.70E-07	2.83E-06	5.548213564
PGS1	8.63714421	6.990420433	-0.30517515	5.64E-09	7.89E-08	7.102922997
PSMC5	30.69674684	27.77090097	-0.144511788	1.91E-05	8.87E-05	4.05207638
UIMC1	4.628729401	4.636188619	0.002323038	0.520240236	0.576761092	0.239004045
CETP	0.832390591	0.897708272	0.108986033	0.044903574	0.073474654	1.13386245
MMP2	72.46309026	81.19730307	0.164185478	0.04314153	0.071000776	1.148736905
LPCAT2	3.672011519	4.34843941	0.243927148	9.71E-06	4.92E-05	4.308034897
OGFOD1	7.111727936	7.133777034	0.004465991	0.659987551	0.706152125	0.15110173
SH3BP2	4.624958479	4.093759854	-0.176013939	0.014794272	0.028354609	1.547376337
NOP14	14.25486987	14.74201082	0.048478454	0.052672605	0.084314676	1.074096825
ADD1	16.31493637	16.42997847	0.01013723	0.21196002	0.272978004	0.563872346
L2HGDH	1.735469707	1.763903149	0.023445166	0.618411473	0.668905621	0.174635155
TXNDC16	2.672906767	2.897930366	0.116613413	0.019310101	0.03560278	1.448516089
RTRAF	13.20053764	13.57733684	0.040603836	0.936024893	0.945462867	0.024355523
SF3B2	26.883286	25.84030216	-0.057086552	0.105980349	0.151781051	0.818782444
KLHL42	4.105809479	3.793731586	-0.114049075	0.943145163	0.951213128	0.021722165
GNAS	92.56657408	80.97054549	-0.193094132	0.000263906	0.000873059	3.058956406
DNM1L	9.9909837	9.51633569	-0.070220567	0.745405228	0.781291522	0.107186888
PTHLH	2.350732534	2.077078481	-0.17855467	0.665669152	0.711386913	0.147894129
ERGIC2	10.89631059	11.19728921	0.039309776	0.023404035	0.04219664	1.374722129
TFAP2C	7.949062083	7.2994243	-0.123001961	0.224506142	0.286082942	0.543508037
AURKA	8.961969202	8.551814157	-0.067585267	0.190668519	0.249861182	0.60230121
CASS4	1.390852723	1.957674112	0.493170963	3.28E-12	1.34E-10	9.872895202
PIR	7.594208744	9.300390597	0.292391653	0.000240259	0.000805259	3.094064413
AAMDC	6.227579524	5.987602056	-0.056693198	0.89210362	0.908040389	0.041894834
METTL2A	5.596968221	5.749127358	0.038697434	0.616835433	0.667295079	0.175682078
ALG6	3.598443019	3.362556604	-0.09781426	0.058489893	0.092049963	1.035976382
CNOT3	8.611956404	7.267084142	-0.244964406	1.95E-06	1.22E-05	4.913640169
PTPN4	2.320539997	2.017395723	-0.20196646	0.323654102	0.387096873	0.412180337
KHSRP	37.17540752	33.78961434	-0.137768673	0.013903365	0.026872242	1.570696098
GNA11	12.05773689	11.61698362	-0.053723636	0.153526103	0.208275321	0.681362188
ASAP3	6.769625582	6.639274335	-0.028050477	0.78983011	0.819671345	0.086360247
EDEM2	29.75708084	32.64538504	0.133646052	0.041662035	0.068861643	1.162022619
DNMT3B	2.093211446	1.304178104	-0.682577149	1.68E-05	7.95E-05	4.099632871
REM1	0.739978098	0.810504968	0.13133846	0.043026168	0.070848955	1.149666551
TPX2	18.43252849	16.08622617	-0.196428077	0.434065443	0.494457157	0.305871333
FER1L4	2.828168784	2.1080212	-0.423978846	0.001509119	0.003947818	2.403642877
PDRG1	11.38259052	11.02697647	-0.045791666	0.079840753	0.119422193	0.922914958
EPB41L1	9.495152859	9.393849694	-0.015474716	0.854211831	0.875811407	0.057589403
SLC15A1	0.858901977	1.245385612	0.53602712	0.037166646	0.062602007	1.203411743
ANKRD10	22.95251314	17.25569332	-0.411579686	0.000336863	0.001076543	2.967968619
TGDS	5.558831648	6.041946739	0.120231776	0.114645502	0.162490439	0.789172188
DOCK3	0.663965404	0.502663953	-0.401513836	0.572301066	0.625608618	0.203697277
C3orf18	2.320576078	2.203862514	-0.07444877	0.407285507	0.468196577	0.329571766
COQ9	12.51258182	11.4677637	-0.125795421	0.024378435	0.043696442	1.359553924
TMEM40	0.563421435	0.687266543	0.286655278	0.000502439	0.001522815	2.817352854
CRLS1	16.17039581	14.4946245	-0.157837033	0.082969277	0.123271628	0.909136868
PPP1R13B	7.497183744	5.746775324	-0.383596114	4.52E-06	2.55E-05	4.59345982
SMOX	5.46607785	5.058688619	-0.111742569	0.929798833	0.940103352	0.026824399
SIGLEC1	3.645254871	5.254980019	0.527665589	3.68E-08	3.94E-07	6.404503778
ZNF343	2.086907751	1.779849549	-0.229611534	2.64E-05	0.000117776	3.9289432
EBF4	4.120397846	3.481809962	-0.242946182	0.365004361	0.427740793	0.36881933
MAVS	9.898706502	9.131350582	-0.116411756	0.016500066	0.031141055	1.506666678
LZTS3	11.99836379	9.766096679	-0.296983715	0.001604844	0.004166938	2.380182961
F11	0.360661953	0.480786121	0.414748012	3.49E-05	0.000150766	3.821696587
XRN2	31.10734545	32.80439694	0.076633912	0.01580775	0.030052765	1.522115565
KIZ	2.723546943	2.405653026	-0.17905816	0.033009299	0.056535202	1.247681052
TESC	50.37409442	39.72598967	-0.342598837	0.376666066	0.439190628	0.357346936
RPL6	122.3708399	116.0761292	-0.076188499	0.099325856	0.143931871	0.841843029
SIRPG	1.576049183	2.121245146	0.428598802	7.98E-06	4.16E-05	4.380906669
MAPKAPK5	3.01396816	2.705520784	-0.155757852	0.001662702	0.004290998	2.367441688
P2RX7	1.574933564	2.452079629	0.638714857	7.05E-13	3.57E-11	10.44733178
ESF1	6.732919704	6.155447787	-0.129368448	0.038306479	0.064208596	1.192406826
RBBP9	8.838989498	9.522848507	0.107511737	0.05036005	0.080942585	1.09182293
ANAPC5	9.993224794	9.864201955	-0.018747971	0.472456658	0.531396727	0.274581125
SLC23A2	5.376592681	5.263373169	-0.030704496	0.728532781	0.766542317	0.115463865
SLC8B1	7.427342918	7.691763981	0.050468306	0.211652984	0.272743004	0.56424638
TMEM230	35.4654894	37.66338963	0.086746989	0.227723962	0.289605473	0.538193235
DZANK1	0.88193976	0.790257767	-0.158356808	0.011146896	0.022219856	1.65325876
KDM2B	2.406325963	2.358166797	-0.029166318	0.65715406	0.703611616	0.152666999
OAS1	18.49673683	21.832422	0.239201411	0.014612169	0.028040655	1.552211846
PXN	18.75803972	17.69506083	-0.084162348	0.57077991	0.624257434	0.204636277
SIRT4	1.28798236	1.142698832	-0.172667615	0.014566953	0.027978406	1.553177032
KIF16B	5.130956536	5.176212429	0.012669021	0.494096523	0.551848532	0.258180108
PEBP1	134.604014	130.9766892	-0.039411364	0.532655718	0.588524667	0.23023533
BRAP	6.248063464	6.11510325	-0.03103225	0.400982941	0.462268938	0.335105288
ERP29	74.90599076	71.61934478	-0.064731786	0.663231806	0.709276716	0.149184297
FUS	31.72400276	25.33631214	-0.324368267	2.38E-13	1.36E-11	10.86646109
IGBP1	36.82696554	38.46483228	0.06277749	0.084067378	0.124661445	0.904267843
ZNF302	5.559337296	4.680339507	-0.248299731	0.000330423	0.00105839	2.975354272
GRAMD1A	26.9018938	21.17597293	-0.345279481	3.21E-05	0.000139866	3.854287845
FXYD3	38.2637911	38.31576784	0.001958397	0.13582709	0.187737561	0.726448829
HEPH	2.76970114	3.013069619	0.121503695	0.002160694	0.005379622	2.269248239
CDIP1	7.392409334	7.566349081	0.033552694	0.20408152	0.264096374	0.578237562
CMTM1	0.939847825	0.933160935	-0.010301269	0.91558457	0.928426378	0.032252529
GANAB	99.84676397	98.92534896	-0.013375421	0.997545363	0.997805768	0.00095399
GMIP	8.560827157	9.451426862	0.142781948	0.001106833	0.003003617	2.522355446
RBM41	2.394398062	2.047395619	-0.225873114	0.087225428	0.128610306	0.890724228
LAG3	3.069555394	3.135101339	0.030482372	0.226647723	0.288452184	0.539926168
MLF2	53.27016162	49.0110909	-0.120219399	0.000996522	0.002745585	2.561365107
OTUB2	1.102420648	0.967177021	-0.188822941	0.151601125	0.206010323	0.686111017
DDX24	17.12122022	17.44722512	0.027212076	0.294148347	0.358236926	0.44582965
ZBTB25	1.819555516	1.400280469	-0.377870249	0.001020567	0.002806285	2.551868225
NECAP1	10.71724772	11.31134516	0.077836051	0.008728166	0.017973479	1.745367851
ARHGAP4	9.386261082	8.619735251	-0.122907031	0.627110947	0.676930029	0.16945622
ANKRD24	0.66024435	0.47628726	-0.471168091	0.23469817	0.296922728	0.527356558
DHX32	12.95096267	13.25006452	0.032940045	0.487058518	0.545339024	0.263333423
RCOR1	9.076981131	8.31150228	-0.127103295	0.142250966	0.195085948	0.709774012
GPATCH2L	1.964339624	1.548572853	-0.343105129	0.060148641	0.094292553	1.025522605
LTBP4	13.47591933	12.15543947	-0.148781644	0.779511508	0.811104745	0.090923058
BLVRB	49.15830618	57.5841458	0.228236454	0.003575336	0.008326876	2.079517903
SLC9A1	12.23006867	12.68653368	0.052865433	0.236686631	0.298821757	0.524587785
SPTLC1	14.17593412	16.31963424	0.203164918	4.04E-08	4.25E-07	6.37161107
PAPOLA	17.726307	16.04046547	-0.144175997	0.142707704	0.195589823	0.708653746
CCNK	1.554297958	1.538587001	-0.014657069	0.887462273	0.904441966	0.043619295
PCBP4	8.64549765	6.486651859	-0.414474999	5.27E-10	1.05E-08	7.978810701
RGS1	23.77998034	30.47292766	0.35778059	1.94E-05	9.01E-05	4.045275209
YPEL3	23.94235154	18.30076748	-0.387660704	1.85E-05	8.65E-05	4.062983893
MRPS33	6.873205506	7.033201522	0.03319846	0.380603824	0.442939621	0.35365547
NUDC	43.50092503	40.12429011	-0.116570212	0.020896786	0.038138252	1.418639216
MAEA	6.866193783	6.285728825	-0.127430541	0.013990273	0.027009562	1.568482458
STRN4	13.0214554	11.07112535	-0.234088831	1.10E-06	7.32E-06	5.135488919
IRAK3	3.352055126	4.014313728	0.260107496	5.30E-08	5.31E-07	6.274905479
LYZ	214.6905574	443.8485764	1.04780883	7.54E-19	3.21E-16	15.49349497
MUL1	15.37288468	16.50065799	0.102135647	0.004057315	0.009273257	2.032767704
TFAP4	2.284179187	1.883558112	-0.278215286	4.54E-08	4.68E-07	6.329754147
PDCD7	6.531308217	6.161240586	-0.08415112	0.03952346	0.065852383	1.181428505
SPG21	25.91166404	27.16641041	0.068222282	0.026738545	0.047301672	1.325123508
DNAJB11	15.62557935	14.74645285	-0.083541715	0.102934475	0.148277884	0.82892362
THPO	1.491818203	1.242349226	-0.264000961	0.342366318	0.405897984	0.391583106
CHRD	2.698159096	1.747405256	-0.626761184	0.196612112	0.256291363	0.591266029
FLT3LG	0.710363134	0.723219112	0.025876091	0.367972829	0.430692596	0.365832594
RAB11FIP3	8.295236689	6.958146282	-0.253580137	0.000151394	0.000539633	3.2679015
GNPTG	18.9222485	17.69721804	-0.096560942	0.298026684	0.362068405	0.441209371
ZNF268	1.725176329	1.693370466	-0.026846194	0.77822437	0.810315551	0.091345826
GOLGA3	14.3039893	12.20562423	-0.228871482	4.04E-07	3.06E-06	5.514278574
PABPC4	29.35374843	26.45975417	-0.149745087	0.014432044	0.027747107	1.556782291
CD209	1.716967916	3.045977962	0.827042423	1.48E-13	9.16E-12	11.03810453
CERS4	12.17458398	11.29851157	-0.107739745	0.819261214	0.846374806	0.072437273
MCOLN1	6.483096186	7.063198896	0.123638745	0.008872496	0.018238834	1.739002929
USP48	7.271281839	6.306039022	-0.205475619	0.001883329	0.004764904	2.321945845
EFNB1	9.639594457	10.7810653	0.161455383	0.050689837	0.081447021	1.089124796
PDPR	4.798966012	4.442006394	-0.111512126	0.219425447	0.280752469	0.551676416
AARS	40.11334256	39.42339467	-0.025030179	0.814481821	0.841947992	0.074714734
KIF4A	4.880104188	4.679560351	-0.060538955	0.637059973	0.686074916	0.163628459
TNRC6A	5.348014618	4.227176443	-0.339309077	1.80E-05	8.45E-05	4.073143291
PLEKHG2	8.931026311	6.10963745	-0.5477392	1.97E-05	9.11E-05	4.040481623
DLL3	2.395215961	1.175819318	-1.026489354	0.085116792	0.125986004	0.899677699
NAT14	10.17414187	7.755568074	-0.391602753	1.42E-07	1.25E-06	5.903089987
PITPNM2	3.035626202	2.645844966	-0.198265624	0.008077539	0.016825827	1.774023581
EXOC1	9.25303761	8.645919649	-0.097907626	0.369164413	0.431823472	0.364693755
OSBPL8	8.419014255	9.044750272	0.103429346	2.77E-07	2.21E-06	5.655607726
NLRC4	1.061107209	1.528830178	0.526857735	3.65E-14	2.92E-12	11.53461715
PUS7	5.882279618	5.36905722	-0.131706585	0.127380389	0.17772956	0.750240334
DLD	13.36959788	14.77865362	0.144558767	0.002486531	0.006079289	2.21614721
WDR7	1.467493149	1.543501526	0.072853141	6.04E-06	3.29E-05	4.482804102
TXNL1	5.906032146	5.758700567	-0.0364459	0.938249455	0.947148086	0.023582114
ABCC6	3.235976573	2.648482697	-0.28903508	0.054088314	0.086238592	1.064298343
CMTM6	29.19730907	35.6494456	0.288044229	7.60E-14	5.27E-12	11.27818938
SEL1L3	27.8021969	33.79371899	0.28155624	4.00E-09	5.83E-08	7.234331445
TF	1.926715886	9.576428461	2.313343854	1.48E-06	9.54E-06	5.020451625
CDV3	37.41890399	42.16920325	0.172422461	0.000113606	0.000421097	3.375617853
APOH	6.558399554	9.821704481	0.582629618	0.0089156	0.018318865	1.737101438
PITPNM3	1.907334256	1.89729699	-0.007612169	0.78681662	0.817097252	0.08772625
ORC6	2.140300832	1.757618114	-0.284191947	0.001657941	0.004283038	2.368248072
ZC3HC1	6.355883154	5.870107944	-0.114705569	0.01745568	0.032683021	1.485677807
RGS17	1.909892369	1.523017925	-0.326558417	0.231628561	0.293620954	0.532212955
ANGPT2	2.687095728	1.880214307	-0.515150608	0.100247306	0.145020336	0.838571093
TMEM101	14.39574064	14.32247808	-0.007360885	0.521329689	0.577676413	0.238315365
CD200	3.200307071	3.59218698	0.166652108	0.018626931	0.034563555	1.461381595
CCDC80	10.15988042	13.5401384	0.414359064	4.23E-06	2.40E-05	4.619788758
PSME1	108.4452116	123.5236121	0.187820493	0.000269124	0.000886685	3.052230638
PPP2R3C	6.453082378	6.779473731	0.071184843	0.024914755	0.044537958	1.351269699
HAUS4	12.69691747	13.83531911	0.123877634	0.011993703	0.023655577	1.626066454
SLC7A8	8.13451438	9.736912398	0.259408141	0.000885745	0.002485957	2.604506388
OSGEP	7.37322718	6.417919802	-0.200190447	0.000102103	0.000383093	3.416695784
RNF31	4.749768586	4.556144294	-0.060043787	0.330834951	0.394331386	0.404138655
SCFD1	9.751823135	8.980803888	-0.118827372	0.21380894	0.274943336	0.560756802
SUPT16H	20.07598769	18.17580793	-0.143451472	0.049770965	0.080113377	1.096294961
TOX4	12.46411302	12.16832558	-0.03464956	0.24092356	0.303172037	0.518310858
GEMIN2	4.542017597	4.180647526	-0.119606882	0.242497915	0.304777822	0.516016639
TINF2	19.13287631	21.08039772	0.139848311	4.86E-05	0.000200642	3.697578152
WDR76	2.831037979	2.908929787	0.039157371	0.327784414	0.391273497	0.407519568
CAPN3	0.597524398	0.474007089	-0.334088988	0.155958393	0.210958811	0.675802331
SNAP23	8.822170566	10.14875458	0.202097138	3.90E-08	4.13E-07	6.384049948
TBX15	3.518440421	2.674663951	-0.395578443	0.107133206	0.153074546	0.81509702
COL9A3	1.131417872	0.445865363	-1.343451832	0.023644411	0.042559939	1.370999003
EZR	189.4112915	199.1080762	0.072029403	0.208904209	0.269631563	0.569229271
MYL6	165.4597339	185.0228468	0.16122326	0.030561603	0.052940517	1.276211822
TEKT2	1.760602099	2.603346866	0.564298654	0.034844965	0.059308033	1.226886479
RFFL	3.420722989	3.8939924	0.186948789	0.004285681	0.009724149	2.012148395
MFSD11	4.826373648	4.984089373	0.046390328	0.277734541	0.341421023	0.466709741
DPYSL2	22.69042145	23.98805529	0.080232797	0.082870029	0.123136106	0.909614584
GPATCH2	2.672858622	2.29461812	-0.220129455	0.035475922	0.060201446	1.220393077
CDC45	4.351514211	3.758364162	-0.211412646	0.145471809	0.198632198	0.701950352
ADA2	14.00746362	20.0409886	0.516757931	4.27E-10	8.61E-09	8.064996849
VNN3	0.375471726	0.614271715	0.710172682	1.39E-05	6.75E-05	4.170696227
ECHDC1	11.18503035	11.41226168	0.029015562	0.069037589	0.105655429	0.976108182
LRRFIP2	4.402249966	4.037274627	-0.12485934	0.641858991	0.690273138	0.160979027
SEC22C	4.977555476	5.1784855	0.057092834	0.014978373	0.028664442	1.542656508
XYLB	1.238028515	1.185936183	-0.062018166	0.98415745	0.986023091	0.006112914
HDAC6	6.09179891	5.480449981	-0.152573966	0.000104721	0.000391381	3.407400261
GABRP	2.183166156	5.503210045	1.333851459	6.65E-08	6.46E-07	6.189767482
CDC6	4.640695099	4.601920834	-0.012104748	0.713876198	0.75448769	0.122347842
UPRT	4.343522483	4.353584326	0.003338163	0.25325602	0.316275973	0.4999338
CDC23	7.339268476	7.402410041	0.01235878	0.427846885	0.488317015	0.311298143
AAAS	10.1540133	8.713102403	-0.220791651	3.76E-07	2.87E-06	5.542118103
CBX5	9.787482674	8.554826668	-0.194199224	0.210326258	0.271261407	0.56661199
FMO2	4.47727448	6.536985138	0.546004652	2.73E-11	8.22E-10	9.085128182
SUCO	9.981240974	9.664464459	-0.046529408	0.532655718	0.588524667	0.23023533
MSH2	10.05633037	8.976050474	-0.163951258	0.276498294	0.340283391	0.468159248
DHPS	14.74286999	13.11463908	-0.168839296	9.57E-05	0.000361788	3.441545842
HOOK2	8.04923089	6.348665769	-0.342397511	1.46E-06	9.39E-06	5.027334408
ARCN1	56.94554071	57.15639578	0.005332073	0.583002708	0.63535854	0.196981128
EPB41L4B	4.17593667	3.88777649	-0.103154553	0.785096056	0.815752643	0.08844151
TMEM38B	2.794477216	3.481633462	0.317185915	0.000107895	0.000401874	3.39591009
PSMD5	11.037681	10.6055451	-0.057618322	0.249327049	0.312132295	0.505661294
PTGS1	3.663812001	4.813068851	0.393611584	3.05E-09	4.66E-08	7.331614083
NUP188	10.11253713	9.030297425	-0.163299589	0.020436586	0.037423124	1.426859961
CRAT	11.78776048	11.5974	-0.023488244	0.929798833	0.940103352	0.026824399
SH2D3C	3.731133091	4.164724595	0.158607274	0.001645304	0.004254695	2.371131567
NANS	11.73006855	12.10404578	0.045277904	0.005130596	0.011360394	1.944606606
TBC1D2	14.47716536	15.79948146	0.12609806	0.027163462	0.047915109	1.31952752
WHRN	2.376355066	1.867515788	-0.347629975	5.76E-05	0.000232425	3.63371716
CWF19L1	7.03104294	6.897244597	-0.027718575	0.254652956	0.317606466	0.498110665
BTAF1	6.639319839	5.331518362	-0.316488997	0.013666822	0.026478495	1.577106703
BLNK	3.046759663	3.600582255	0.240954525	0.000279851	0.000917492	3.037397714
SORBS1	2.400856681	2.47239757	0.042361468	0.096714293	0.14069286	0.851727942
CRTAC1	8.7075229	9.357972176	0.103933577	0.000107155	0.000399698	3.398268025
IL11	0.847102789	0.587941028	-0.526865583	0.005563979	0.012186211	1.914131306
WAC	12.7192829	11.79946192	-0.108296265	0.073151525	0.111042232	0.954511817
CREM	4.033810483	4.232240657	0.069278361	0.147025029	0.200556481	0.697763299
NUBP2	12.01804212	10.41237514	-0.206902688	9.48E-06	4.83E-05	4.316052869
TPSD1	1.479335387	1.994102202	0.430790183	0.004365671	0.009872032	2.005593446
HIVEP1	3.307813429	2.963416123	-0.158616641	0.975234421	0.978810685	0.009301298
TREM2	17.98657237	28.60146349	0.669168685	5.28E-14	3.99E-12	11.3990271
CRISP3	0.546370229	2.072942356	1.92372922	0.001267063	0.003385091	2.470429652
FKBP5	10.33861739	12.40400906	0.262763221	9.21E-06	4.71E-05	4.326979093
SRPK1	14.97887551	14.21886931	-0.075122576	0.425568976	0.486115345	0.31326067
BRPF3	11.95516945	11.16326431	-0.098875624	0.310132419	0.373724317	0.427448643
MRPS18A	17.28421591	17.05841608	-0.018971463	0.162924313	0.218836293	0.659880651
TMEM14A	27.77655649	32.37138937	0.22085153	0.159081129	0.214520189	0.668531829
EFHC1	2.938337324	2.847698374	-0.045203683	0.02859509	0.050048755	1.300606721
HSP90AB1	494.9053261	477.0292175	-0.053074936	0.183196217	0.24170168	0.616720331
CDC5L	10.12350241	10.07194651	-0.007365977	0.860799241	0.881209589	0.054920786
ITPR3	28.67152373	24.41209861	-0.232022255	0.050294309	0.080845399	1.092344691
ZNF184	3.867309573	3.480138418	-0.152185566	0.075696285	0.1142826	0.942019888
DSP	44.80567524	36.68483913	-0.288497522	0.06593435	0.101616469	0.9930359
HNRNPH3	23.5826115	20.29811	-0.216378087	3.21E-07	2.51E-06	5.600326279
IFT74	3.101688074	3.230254012	0.058594009	0.220898715	0.282284025	0.549313699
JAK2	3.347667724	3.952200104	0.239499655	3.56E-10	7.40E-09	8.13076828
IL12RB1	1.341516406	1.910938826	0.510416897	2.78E-09	4.32E-08	7.364516253
ABL1	16.60893079	14.73514721	-0.172697728	0.00419223	0.009544609	2.020241858
ACOT7	8.255550611	7.837027951	-0.075057798	0.442326805	0.502262775	0.299069008
SH3GLB1	17.78940411	19.10992881	0.103304219	7.67E-05	0.000298325	3.525310351
CDC7	3.512645566	3.059212624	-0.199397631	0.117895431	0.166358246	0.778955667
PCSK5	1.058308092	1.102213152	0.058643564	0.00396488	0.009091818	2.041349267
SCD	77.56259389	91.83897414	0.243745475	0.007285788	0.015375089	1.813182362
TMED1	9.170205715	9.472993836	0.046866348	0.214015092	0.275139181	0.56044756
ABLIM1	15.98194529	17.09425697	0.097068694	0.25047818	0.313419795	0.503873578
ERMP1	7.503917225	8.496777287	0.179271837	0.062002485	0.096714033	1.014510506
RAB18	15.16892708	15.49097273	0.030308694	0.11083911	0.157737329	0.802065517
HSD17B7P2	1.993297309	1.443799599	-0.465286403	8.84E-06	4.54E-05	4.342944147
PRTFDC1	5.003306489	4.541708741	-0.139646642	0.404126871	0.465193583	0.332366285
PALMD	1.493156015	1.651540179	0.145447152	0.00019145	0.000661636	3.179380873
TSPAN15	35.44136531	35.87301045	0.017464639	0.229887353	0.291751549	0.534986829
WASHC2A	6.305120577	6.51479072	0.047194874	0.126544816	0.176708491	0.752742582
MAST3	3.049934178	3.083066306	0.015587809	0.459625676	0.519174791	0.284686403
MZF1	3.607103725	2.597279322	-0.473839734	1.52E-11	5.00E-10	9.301029996
OCEL1	9.528701854	8.414866131	-0.179339361	0.012418497	0.024402346	1.612568419
MYO9B	10.99332196	11.04514718	0.006785237	0.714293525	0.754835169	0.122147874
PSMD8	46.51075911	50.64761698	0.122929904	0.126128634	0.176239727	0.753896189
FBXL19	7.326086238	5.729053175	-0.354745955	6.45E-09	8.89E-08	7.051098239
HSD3B7	9.716559512	9.115361791	-0.092145649	0.440998974	0.501014844	0.300149407
SETD1A	7.178066831	6.098412535	-0.235161609	4.98E-08	5.05E-07	6.296708622
BCL7C	11.11055943	9.72464272	-0.192214308	4.92E-05	0.000202787	3.69295989
CIRBP	35.0132794	29.9701621	-0.224375306	0.000236603	0.000795441	3.099392028
ATP5F1D	21.28539127	18.46314443	-0.205215332	0.006520132	0.013967024	1.854896121
PRKY	0.975730701	0.668152537	-0.546305521	0.324369613	0.387922367	0.411255179
IGFALS	2.019917728	0.835193767	-1.274113683	0.055286251	0.087783348	1.056587859
HNRNPM	35.25663779	33.96856776	-0.05369451	0.361756375	0.424648844	0.371970054
2-Mar	15.24418677	16.3078901	0.09731095	0.035183512	0.059758166	1.22360274
NDUFB7	105.1742473	103.5950675	-0.021826181	0.251864429	0.314820267	0.501937317
TECR	17.44783864	16.20352219	-0.106740885	0.006642489	0.014179586	1.848336449
TIMM13	23.61722766	20.77916192	-0.184702154	0.008246197	0.017121303	1.766463187
CDC34	28.86814762	23.05054987	-0.32467737	5.34E-07	3.90E-06	5.408935393
MTAP	2.547868022	2.376226734	-0.100618048	0.673002325	0.71787227	0.143952822
MISP	27.03942319	25.89908849	-0.062163052	0.33953039	0.40306578	0.394624072
CEP170B	13.71641864	11.56850295	-0.245701662	0.000274438	0.000902255	3.044670703
POLR2E	25.56658363	23.76814319	-0.105230189	0.035573852	0.060334229	1.219436233
POLRMT	7.877041273	6.796535827	-0.212854238	0.000101167	0.000380232	3.419951336
IZUMO4	1.336656389	0.982485073	-0.44412125	0.000155537	0.000552599	3.257589905
RASSF7	31.41565263	24.39483304	-0.364907942	6.60E-05	0.000262071	3.581581034
GADD45B	27.88104491	31.68582067	0.184552751	0.00116041	0.003129615	2.504509085
PALM	4.168531821	3.426890849	-0.282639107	0.142555333	0.195415937	0.709040021
MKNK2	38.34722546	35.83045948	-0.097935654	0.215462169	0.276628301	0.558103391
ARVCF	4.598691803	2.99255639	-0.619845081	7.64E-09	1.02E-07	6.991399828
TRMT2A	10.12508443	8.331652531	-0.281259359	2.36E-06	1.43E-05	4.844663963
RANBP1	15.08469482	13.23880825	-0.188312252	0.025534909	0.045519138	1.341805971
ZDHHC8	8.060917653	6.350964088	-0.343968472	8.81E-07	6.03E-06	5.219682688
KLHL22	5.552021026	4.971532713	-0.159322332	0.005640952	0.012337168	1.908784521
MED15	12.74347408	10.97683321	-0.215296734	4.39E-05	0.000183605	3.736115496
SERPIND1	6.692025561	7.177012728	0.100940523	0.061301809	0.095747797	1.01887121
SNAP29	8.300518139	8.81452659	0.086681692	0.006963312	0.014755521	1.831045451
LZTR1	7.665054345	6.393617174	-0.261663657	4.03E-05	0.000170174	3.769106793
MMP11	21.44054025	21.21939456	-0.014957765	0.295695602	0.359721128	0.444034053
CECR2	1.589828943	1.032540547	-0.622673111	0.001894051	0.004788078	2.319838783
SMARCB1	31.22063477	29.14354907	-0.099323292	0.042681643	0.0703648	1.152644542
DERL3	11.17267758	12.65060595	0.179231514	0.040553398	0.067341488	1.171717292
SLC7A4	0.98870133	1.088627774	0.13890407	0.065768772	0.10142427	0.993858109
BCL2L13	7.965828064	8.647486127	0.118456454	0.002389441	0.005872829	2.231152644
DDTL	1.484363035	1.100230131	-0.432038661	2.76E-08	3.08E-07	6.511449283
DDT	13.39235984	12.7491772	-0.071006055	0.169774264	0.226587439	0.644764169
OSM	2.60910368	3.678698362	0.495641112	1.83E-06	1.15E-05	4.93930216
CABIN1	10.66184508	9.198472071	-0.21299098	0.000287846	0.000939884	3.026925743
TBC1D10A	3.394505103	3.259603406	-0.058504811	0.591089687	0.643211334	0.191646312
SF3A1	20.88527994	22.09370085	0.081148619	0.001317782	0.003504102	2.455423261
GGT5	7.602095416	7.726300628	0.023380681	0.32173828	0.385376885	0.414114338
RNF215	1.744129364	1.40689736	-0.309989969	2.81E-07	2.23E-06	5.651695137
SPECC1L	5.310992899	4.946067299	-0.102699731	0.025277952	0.045108299	1.34574355
PPIL2	7.616985004	6.564894552	-0.214448217	1.76E-05	8.27E-05	4.08249449
YPEL1	1.340565206	1.092103676	-0.295731574	0.014589545	0.028004253	1.552776007
SNRPD3	31.76314566	30.1696178	-0.074257377	0.086094045	0.127223624	0.895432238
MAPK1	12.9064961	13.52375787	0.067398705	0.001719195	0.004410798	2.355482831
GGT1	6.664720195	7.060542373	0.083234704	0.076902099	0.11586341	0.936053694
PRODH	4.680461682	4.936975345	0.076976595	0.813613577	0.841277426	0.075060764
PPM1F	3.258472779	3.193383896	-0.029109944	0.916028381	0.928692088	0.032128254
CYTH4	3.511620675	4.797695439	0.450204564	2.39E-09	3.79E-08	7.42136079
ESS2	3.530805895	3.011267183	-0.229626791	0.000139582	0.000503027	3.298408704
CRYBB2P1	1.870010675	1.424594521	-0.392495159	8.87E-10	1.63E-08	7.787812396
MFNG	5.069670678	6.475870769	0.353182162	9.48E-10	1.72E-08	7.764471553
CARD10	5.700578556	5.248252679	-0.119271166	0.308801069	0.37235418	0.429043766
LRP5L	2.049780691	1.291356967	-0.666581705	1.09E-10	2.68E-09	8.571865206
SLC25A1	41.40910604	36.4216828	-0.185150476	0.023301668	0.042046699	1.376268094
GRK3	3.983872175	4.403431671	0.144456921	6.18E-05	0.000247604	3.606242344
PLA2G3	0.883451476	0.899287459	0.025631455	0.046900323	0.076180718	1.118154938
LGALS2	3.570087097	4.957588995	0.4736794	0.003321333	0.007818471	2.10687817
GGA1	7.96574297	6.570083157	-0.277897298	2.12E-07	1.74E-06	5.759450752
HIRA	4.213601465	3.516694778	-0.260833741	0.00010424	0.000389965	3.40897437
SH3BP1	3.889212324	4.064276735	0.06352064	0.121486077	0.170670679	0.767841084
HPS4	4.085666494	3.57870855	-0.191132389	0.000194447	0.000670784	3.173417305
PIK3IP1	13.98864795	16.60233428	0.24712957	5.72E-06	3.14E-05	4.503070352
SRRD	3.804868888	3.736652918	-0.026100177	0.841067901	0.864474766	0.063247679
PATZ1	10.9262416	8.892499511	-0.297136335	5.79E-07	4.19E-06	5.377785977
TRIOBP	2.442604694	2.197796044	-0.15236289	0.013370912	0.025984019	1.585293675
TFIP11	5.576261007	5.844919754	0.067885127	0.004293238	0.009735531	2.011640356
GCAT	7.915938201	6.953375788	-0.187046789	0.095818904	0.139549254	0.855272481
CRYBB1	0.458928087	0.735355516	0.680173801	1.88E-15	2.21E-13	12.65560773
ANKRD54	5.29522579	4.891590205	-0.114388656	0.016076624	0.030469447	1.516135428
EIF3L	31.76850857	36.37369862	0.19529827	7.93E-07	5.50E-06	5.259637311
SNU13	40.62351073	39.4565541	-0.042049959	0.317116455	0.380882682	0.419208773
CCDC134	3.237224764	3.324900256	0.038553525	0.364412467	0.427275847	0.369291656
DEPDC5	1.98758926	1.806899174	-0.137503646	0.030518583	0.052883926	1.276676311
PICK1	7.276891199	6.341757866	-0.198439445	1.51E-05	7.25E-05	4.139661993
TTC28	2.229793033	2.023032081	-0.140390609	0.337836062	0.4014275	0.396392879
SLC16A8	0.859489075	0.674577493	-0.349495119	0.001001487	0.002756293	2.559674618
CENPM	5.063675959	4.967975182	-0.027527118	0.851579683	0.873521737	0.058726283
3-Sep	1.755877009	1.518107316	-0.209918015	0.62196398	0.67213156	0.172545712
SLC5A1	1.86568005	2.621900578	0.490911384	0.000620634	0.001828166	2.737984372
KDELR3	28.82193731	29.34173056	0.025786652	0.210529979	0.271501303	0.566228082
CYP2D6	1.258382169	0.851904275	-0.562806898	0.005802749	0.01263155	1.898543355
DDX17	54.83324393	46.6232916	-0.233999964	0.001463255	0.003844902	2.415114725
TCF20	8.693548778	7.930982175	-0.132445676	0.102228012	0.14741262	0.831465335
CBY1	12.49699196	12.45625051	-0.004711014	0.327508	0.391004449	0.407818301
TOMM22	31.98141227	36.72695709	0.199605722	0.006228351	0.01343588	1.871733884
RTCB	26.22598614	29.05423612	0.147751503	4.86E-08	4.95E-07	6.305394801
JOSD1	19.85988012	21.90348497	0.141303515	0.001074519	0.002929933	2.533142311
FBXO7	11.15840554	11.24392869	0.011015319	0.110964361	0.157856949	0.801736295
GTPBP1	8.354130404	8.604933481	0.042674376	0.302988074	0.36664284	0.435756792
POLDIP3	24.0782348	24.46356921	0.022905276	0.356480703	0.419677374	0.377084444
RAB36	2.872304518	3.658410159	0.34900812	0.006710096	0.014301995	1.844603378
TIMP3	2.403941914	2.793617063	0.216732239	0.001648455	0.004261405	2.370447189
PPP6R2	11.81724703	11.20670769	-0.076531477	0.118026916	0.166467152	0.778671451
SUN2	21.03562803	23.482811	0.158770225	0.001883329	0.004764904	2.321945845
CYB5R3	37.87878711	39.4984564	0.060406138	0.076622453	0.115510214	0.937379612
DNAL4	10.63971959	11.29272316	0.085933295	0.220687815	0.282085075	0.549619892
MIOX	1.210971891	0.825509675	-0.552808348	0.115541384	0.163563572	0.786313414
LMF2	29.02468795	28.04810803	-0.049377099	0.650696041	0.698013593	0.15613612
RHBDD3	8.823520841	7.512802807	-0.232003212	7.32E-05	0.00028605	3.543558048
PACSIN2	28.47118998	29.35990362	0.044344439	0.154657558	0.209606189	0.678595898
AP1B1	21.23779184	23.82830145	0.166042343	1.50E-05	7.24E-05	4.140261434
CHKB	2.073321565	1.572740878	-0.398662896	1.91E-06	1.20E-05	4.920818754
HMOX1	23.83742948	31.67881044	0.410289492	1.29E-09	2.23E-08	7.651695137
MCAT	6.668204124	6.353944754	-0.069645722	0.170122345	0.226992704	0.643988102
THOC5	5.178657105	4.572407955	-0.179623908	0.003357447	0.007885319	2.103180733
APOBEC3H	1.183570903	1.391064689	0.233043376	0.000475855	0.001456355	2.836732749
TSPO	77.14716822	78.90909743	0.032578436	0.261480327	0.324589696	0.488665271
CBX7	3.414821633	3.954905276	0.211832917	0.002004392	0.005036281	2.297890046
RPL3	359.0476866	368.9088899	0.039089089	0.643863021	0.691991341	0.15989934
ZMAT5	4.17942616	4.064397272	-0.040263448	0.652308113	0.699400241	0.155274222
RBFOX2	9.344860599	8.315466728	-0.168375902	0.071289244	0.108678163	0.963857711
SYNGR1	1.105134953	1.143112185	0.048744442	0.088107865	0.129749158	0.886895452
TAB1	7.039750648	7.146355701	0.021683395	0.887683206	0.904441966	0.043619295
ASCC2	15.7602455	14.73793487	-0.096755625	0.030304261	0.052554131	1.279393141
MTMR3	1.157282099	0.986785344	-0.229932385	0.030604676	0.053003149	1.275698328
MIEF1	5.706445082	6.216775157	0.123574125	0.000522747	0.001577814	2.801944195
APOL4	3.471045434	4.29448667	0.307115444	2.47E-07	1.99E-06	5.701146924
APOL1	52.27853222	63.65910504	0.284148238	0.000577489	0.00172001	2.764469028
SAMM50	6.305213412	6.450672515	0.032904374	0.079552436	0.119072284	0.924189316
TXN2	31.63324468	32.83875031	0.053957683	0.081981117	0.122004523	0.913624069
GRAP2	0.767037512	0.981259185	0.355337119	3.69E-05	0.000157904	3.801606868
EIF3D	46.74029375	48.26764563	0.046389657	0.019397018	0.035737239	1.446879003
TNRC6B	2.76348534	2.133788965	-0.373071461	0.513367727	0.570255628	0.24393042
SGSM3	15.92560675	14.51170869	-0.134130938	0.030518583	0.052883926	1.276676311
IFT27	3.707570086	3.415163254	-0.11851942	0.014589545	0.028004253	1.552776007
PVALB	0.295219318	0.775905038	1.394092963	9.50E-09	1.23E-07	6.910094889
KIAA0930	9.194922622	10.18402679	0.14739878	0.000315163	0.001015026	2.993522833
NCF4	9.782505588	12.54450923	0.358780096	1.38E-07	1.21E-06	5.91721463
CSF2RB	4.262172887	6.856102859	0.685799639	1.72E-15	2.08E-13	12.68193667
SLC25A17	7.054607719	6.877791743	-0.03662043	0.162082938	0.217916244	0.661710395
FAM118A	4.135029842	3.112947675	-0.409616414	0.007672515	0.016093695	1.793344233
KCTD17	5.324242993	5.682251366	0.093886238	0.038358721	0.064268049	1.192004884
ST13	47.96651195	53.70801649	0.163109909	0.000332557	0.00106478	2.972740115
IL2RB	4.868916788	6.765681509	0.47463442	3.11E-06	1.83E-05	4.73754891
RBX1	18.9231098	18.87904355	-0.003363522	0.104478462	0.150008562	0.823883952
CHADL	1.607668063	1.302168387	-0.304053543	0.058415407	0.091951622	1.036440606
RANGAP1	21.40670167	19.05538061	-0.167864099	0.00483636	0.01077739	1.967486401
PHF5A	21.03663873	22.27533154	0.082542698	0.155795336	0.21079406	0.676141631
ACO2	18.17612431	19.74235748	0.119249668	0.000243968	0.000815372	3.088644206
POLR3H	9.495828888	8.331926336	-0.188643854	0.178276523	0.236043907	0.627007206
TRMU	3.355865117	2.708379395	-0.309254882	2.08E-07	1.72E-06	5.764471553
PMM1	9.226996069	9.074562774	-0.024032908	0.653921812	0.700738279	0.154444158
DESI1	15.00564594	14.42404709	-0.057029411	0.194487753	0.254040719	0.595096667
CERK	12.38171879	12.02325852	-0.042383654	0.728532781	0.766542317	0.115463865
BRD1	8.696489457	7.664850231	-0.182175538	0.000992566	0.00273813	2.562545936
ZBED4	5.494204547	5.193319519	-0.081253632	0.254419762	0.317367273	0.49843786
MLC1	0.418081408	0.593726056	0.50601354	0.000397803	0.001240766	2.906310116
HDAC10	2.195216873	1.664830306	-0.398988342	7.68E-06	4.02E-05	4.395773947
ABHD4	13.47527725	14.79360241	0.134658451	0.068018246	0.104324593	0.981613301
KHNYN	9.624102517	8.880505168	-0.116010264	0.080323168	0.12006175	0.920595331
FKBP3	24.17821104	22.89018706	-0.07897825	0.01105813	0.022080244	1.655996132
SDR39U1	2.822110575	2.237536903	-0.33486304	1.29E-06	8.43E-06	5.074172425
CTSG	0.828847255	1.310238033	0.660650769	1.97E-09	3.21E-08	7.493494968
GZMH	4.696037361	6.082378528	0.373191717	0.00010047	0.00037789	3.422634601
GZMB	7.915679128	9.248199962	0.22445946	0.001523721	0.003979902	2.400127622
RBM23	5.38973091	5.588548384	0.052260348	0.107011388	0.152929001	0.815510148
PRMT5	16.6617917	17.05147342	0.033352861	0.06593435	0.101616469	0.9930359
COCH	2.284235384	1.977710271	-0.207880233	0.256758394	0.319686102	0.495276244
AP4S1	1.782985097	1.588945994	-0.166224554	0.046725926	0.075953789	1.119450556
POLE2	2.564090612	2.225566051	-0.204274928	0.001775759	0.00453391	2.343527105
VCPKMT	4.513550464	3.77246006	-0.258757111	3.50E-06	2.03E-05	4.692503962
NIN	3.561303411	3.726660106	0.065477889	0.007093111	0.015003603	1.823804436
PYGL	14.7853707	15.59059816	0.076505866	0.050097517	0.080571316	1.093819543
GNPNAT1	11.14112858	11.17554983	0.004450429	0.356189038	0.419462881	0.377306465
CDKN3	5.430573659	5.397693986	-0.008761418	0.926687389	0.937514034	0.028022222
CNIH1	16.88866894	20.79313983	0.300051997	1.50E-07	1.31E-06	5.882728704
CGRRF1	2.528355331	2.958906566	0.226864909	0.001886897	0.004771568	2.321338883
ATP6V1D	14.32163516	14.66528329	0.034208719	0.117632805	0.166094703	0.779644218
PSMA3	31.5115864	30.70922239	-0.037210405	0.305621265	0.369129797	0.432820896
VTI1B	12.51668326	12.73560072	0.025014692	0.157267513	0.212429644	0.672784879
SAMD15	0.664738117	0.757613374	0.188675716	0.027476141	0.048399817	1.31515628
AHSA1	33.05076149	32.7192975	-0.014541739	0.772225817	0.805108843	0.094145403
DAAM1	4.276154573	3.804226525	-0.168710849	0.061147021	0.095574179	1.019659424
SPTLC2	11.00028238	10.81643407	-0.024315604	0.910704412	0.924150326	0.034257379
RIN3	3.954398852	4.592058677	0.215682684	6.50E-05	0.000258649	3.587289196
LGMN	57.42312655	69.09365119	0.266921268	1.08E-07	9.76E-07	6.010550182
ALKBH1	4.238229157	4.109613571	-0.044458852	0.289539202	0.353804301	0.451236892
ITPK1	9.463355378	9.710589366	0.037207056	0.237130135	0.299209152	0.524025127
DHRS7	24.45090129	27.28722447	0.158338012	0.001155855	0.003118978	2.505987689
PPM1A	6.268972109	5.981962418	-0.067610064	0.665059477	0.710884065	0.148201221
SIX4	3.313785039	2.822755701	-0.231375746	0.00121876	0.00326858	2.485640881
ASB2	0.598946853	0.900158114	0.587750443	1.93E-06	1.21E-05	4.91721463
ERH	71.59425929	68.90359093	-0.05526474	0.409822983	0.470689911	0.32726511
HIF1A	46.57754552	53.80770082	0.208178046	0.01083027	0.021673267	1.664075619
SUSD6	16.53699531	18.7254927	0.179306551	9.05E-05	0.00034479	3.462445339
SRSF5	32.82378341	29.56944653	-0.1506343	0.002549326	0.006206087	2.207182141
EIF5	21.61985818	23.49090131	0.119745009	0.000578684	0.001722566	2.763824129
SERPINA4	1.142631442	2.016307246	0.819355359	0.036862381	0.06219889	1.206217366
DICER1	6.18559015	5.242182119	-0.23874377	0.50654279	0.563900446	0.248797562
ZFYVE21	5.416349685	5.086811996	-0.090559109	0.023438244	0.042248379	1.37418995
TCL1A	0.493519806	0.944818614	0.936929403	2.74E-08	3.06E-07	6.514278574
ZC3H14	2.311508703	2.26757598	-0.027683902	0.199928561	0.259686869	0.58555001
TELO2	11.38454739	8.988329121	-0.340952079	1.69E-08	2.01E-07	6.696803943
BDKRB1	0.642559282	0.497488491	-0.369166413	0.305093378	0.368724712	0.433297755
GSKIP	7.195529483	8.641085451	0.264111697	8.99E-05	0.000342741	3.46503394
VRK1	5.457181599	4.997695888	-0.126892938	0.253721071	0.316676128	0.499384674
PSMC1	2.972211549	3.478745888	0.227030494	0.000100702	0.000378576	3.421846922
PAPLN	3.952538162	3.965255803	0.004634547	0.198948922	0.258699425	0.587204537
PPP4R3A	15.59728799	14.16975997	-0.13847988	0.000871636	0.002451296	2.610604243
C14orf93	3.013955067	2.508718457	-0.264707337	3.41E-08	3.68E-07	6.434152181
PSMB5	70.62228561	67.45601996	-0.066176314	0.254419762	0.317367273	0.49843786
YY1	15.13666484	14.09855589	-0.102499966	0.003461722	0.008101666	2.091425665
ACIN1	20.96638478	16.02589466	-0.387673221	1.19E-13	7.60E-12	11.11918641
CCNB1IP1	10.23420239	8.761360168	-0.224171904	0.001486024	0.003891387	2.409895576
TRIP11	5.263515446	4.780959385	-0.138726532	0.535230334	0.590730563	0.228610559
APEX1	84.15303614	78.46019549	-0.101054393	0.100942856	0.145820089	0.836182641
PABPN1	26.08079784	19.42934765	-0.424750542	4.11E-18	1.26E-15	14.89962945
ARHGAP5	10.94576816	9.69967981	-0.174364175	0.340662963	0.404191147	0.393413203
CINP	5.289434288	5.124739116	-0.045634869	0.290814613	0.355051424	0.449708741
DHRS2	2.037185199	0.712681568	-1.515247623	0.000158357	0.000561448	3.250690461
SRP54	23.77475099	23.74866111	-0.001584051	0.936469766	0.945849892	0.024177781
CHD8	10.60166071	9.56225216	-0.14886792	0.006019853	0.013035644	1.884867509
PCK2	9.988556895	10.7551052	0.106673473	0.067681228	0.103911668	0.983335684
KIAA0391	1.126739413	1.020639189	-0.142680952	0.879735348	0.897656859	0.046889646
DCAF11	13.0881127	13.35025119	0.028609811	0.445990112	0.505860316	0.295969389
PSMA6	7.084094813	7.803627795	0.139561447	0.271103411	0.334530391	0.475564422
EMC9	8.656270697	7.617533366	-0.184421701	0.001865584	0.004724687	2.325626957
REC8	5.476998918	4.123340247	-0.409572082	0.022005856	0.03994833	1.398501371
TM9SF1	2.905013303	2.919010541	0.00693465	0.857284717	0.878198293	0.056407411
GMPR2	18.03683503	18.09445866	0.004601739	0.321192265	0.384843171	0.414716216
PNN	28.67475507	20.8153691	-0.462132023	2.30E-10	5.07E-09	8.294992041
RABGGTA	9.805788236	8.837293907	-0.15002894	0.000266793	0.000881279	3.054886579
NFATC4	6.005649482	3.989049182	-0.590275364	8.41E-10	1.56E-08	7.806875402
PLTP	60.85997503	73.11138644	0.264602369	6.60E-05	0.000262071	3.581581034
PCIF1	17.22355954	15.6753434	-0.135886283	0.00034342	0.001094303	2.96086241
GSS	32.03951442	30.72343481	-0.060512768	0.220687815	0.282085075	0.549619892
MMP9	33.17405001	41.97982656	0.339641054	0.000600596	0.00177881	2.749870438
TRPC4AP	41.94519704	39.62462545	-0.082108325	0.028473355	0.049852765	1.302310749
PYGB	63.53635457	60.53249257	-0.069872558	0.104478462	0.150008562	0.823883952
ABHD12	26.56023618	25.60751558	-0.052700685	0.159578488	0.215096252	0.667367157
PROCR	15.62971931	18.17861892	0.217950729	0.000857735	0.002416194	2.616868198
GINS1	4.435403818	3.932575361	-0.173591047	0.140887484	0.193631856	0.713023192
NINL	4.6206982	3.085688298	-0.582518529	5.49E-11	1.49E-09	8.826813732
CD40	12.92915727	16.59435827	0.360064597	7.72E-06	4.04E-05	4.393618635
UQCC1	5.599592783	5.162467213	-0.117261201	0.001897637	0.004795562	2.31916049
ZMYND8	10.73978698	8.696319776	-0.304488481	1.37E-06	8.86E-06	5.052566278
SGK2	1.079523682	1.04171082	-0.051440053	0.094378063	0.137817508	0.860695607
IFT52	11.48455762	11.96107307	0.058651539	0.296989136	0.361065479	0.442414032
MYBL2	22.67012055	18.23237513	-0.314289549	0.216292228	0.277531266	0.556688083
HNF4A	0.808370997	1.184533939	0.551230068	0.001889712	0.004777897	2.320763217
SLA2	1.538345301	2.013784939	0.388530249	1.75E-05	8.24E-05	4.084072788
RAB5IF	22.1818608	24.23854899	0.12792294	0.049316792	0.079499208	1.099637198
NFATC2	2.835953327	3.304475356	0.220587447	0.00044869	0.001380938	2.85982582
PABPC1L	10.03708091	5.626668943	-0.834986764	1.00E-13	6.53E-12	11.18508682
SALL4	0.888320498	0.606009126	-0.551740761	1.21E-05	5.95E-05	4.225483034
ADNP	18.89070793	16.24609966	-0.217583368	0.000986659	0.002725269	2.564590624
PFDN4	11.50563079	10.25452727	-0.166079095	0.026319382	0.046689486	1.330780907
DOK5	1.320201144	1.641884376	0.31459478	0.000306459	0.00099074	3.004040303
CSTF1	7.889697154	7.491077817	-0.074796615	0.00327373	0.007723021	2.112212784
BMP7	1.541409432	1.628829034	0.079585058	0.016015164	0.030364228	1.517637756
RAE1	6.464744839	6.152677466	-0.071379062	0.085481942	0.126453212	0.898070135
TPD52L2	36.4186467	34.72437213	-0.068728705	0.447995541	0.507684115	0.294406425
DNAJC5	26.3052778	23.84524091	-0.141650928	0.012836357	0.02509475	1.600417127
NELFCD	16.19888599	13.63878775	-0.248179182	2.44E-06	1.48E-05	4.829738285
CTSZ	173.1793397	214.655016	0.309753059	3.98E-09	5.80E-08	7.236572006
PRPF6	54.05087828	46.9900078	-0.201964054	6.81E-05	0.00026897	3.570296157
PRELID3B	36.06675109	36.72709187	0.026175195	0.351253782	0.414447015	0.382530984
MTG2	7.205776236	5.823694724	-0.30721912	8.71E-07	5.96E-06	5.22475374
SLCO4A1	3.282085851	3.234543499	-0.021050862	0.703056042	0.744849655	0.127931379
MRGBP	10.39956942	8.69089353	-0.258947381	4.44E-05	0.000185231	3.732286329
TCFL5	4.493003332	3.766296359	-0.254533606	0.001959566	0.004938222	2.30642939
DIDO1	6.847398142	5.953452888	-0.201829254	0.000222985	0.000754457	3.122365508
GID8	21.07204992	18.61937205	-0.17852625	0.000676568	0.001968444	2.705876936
SLC17A9	6.672494038	4.176027588	-0.676094869	0.086915685	0.128215275	0.892060232
BIRC7	1.180117298	1.715304063	0.539534075	0.004703248	0.010517469	1.978088759
NKAIN4	0.746198046	0.526994814	-0.501769817	0.066553473	0.102385334	0.989762249
ARFGAP1	18.86416253	14.02993716	-0.427139506	1.71E-11	5.52E-10	9.258060922
PTK6	12.41853826	9.165559048	-0.438200584	0.005431553	0.011931979	1.92328752
GMEB2	6.129436914	5.129759134	-0.256863459	3.75E-06	2.16E-05	4.665546249
C20orf27	12.35680483	11.83931749	-0.061719831	0.733160008	0.770776009	0.113071812
SPEF1	0.860073542	1.493376076	0.796045595	0.001079835	0.002940766	2.531539531
CDC25B	27.06956745	25.65351174	-0.077515503	0.48321082	0.541584807	0.266333527
ISM1	3.658646029	3.817875603	0.061460254	0.345217424	0.408425123	0.388887551
RNF24	5.966829824	5.968699978	0.000452106	0.856406529	0.877415967	0.056794467
ARFRP1	6.636940363	5.397269447	-0.298288598	2.34E-05	0.000106155	3.974059545
NDUFAF5	1.504377234	1.321530318	-0.186956856	0.000422086	0.001307194	2.883659954
RASSF2	5.814044965	7.772869482	0.418905062	2.98E-11	8.81E-10	9.055024092
CSNK2A1	16.85464508	15.72048049	-0.100500935	0.153526103	0.208275321	0.681362188
RPS10P5	0.861764669	0.711409883	-0.276612935	0.068018225	0.104324593	0.981613301
RSPO4	0.899622105	0.922614285	0.03640852	0.026738379	0.047301672	1.325123508
CDS2	6.188046404	6.227321955	0.009127853	0.217333036	0.278656804	0.554930348
HM13	22.62921822	22.09548472	-0.034435164	0.880176585	0.898047299	0.046700789
SNPH	1.089882487	0.995977151	-0.12998804	0.370059674	0.432705571	0.363807513
SIRPB1	0.684666881	1.071769592	0.646520657	8.73E-09	1.15E-07	6.93930216
SEC23B	23.70842454	25.54648956	0.107725262	0.006432422	0.013819699	1.859501416
PLCB4	1.459119737	1.494520446	0.034584357	0.00279474	0.006728711	2.172068124
MYL9	57.06594971	58.86287484	0.044727834	0.298286449	0.362297837	0.440934259
HCK	9.861458746	14.504095	0.556587303	3.24E-17	7.00E-15	14.15490196
TM9SF4	23.13431416	21.96720691	-0.074682884	0.132628261	0.183913279	0.735386912
CRNKL1	8.393456236	8.026063354	-0.064572458	0.359992406	0.422869681	0.373793452
POFUT1	12.28571372	12.17204709	-0.013409851	0.804943893	0.833324894	0.079185644
SAMHD1	22.23953116	32.26595317	0.536886271	5.81E-14	4.30E-12	11.36653154
KIF3B	12.118043	12.47534678	0.041923189	0.261242814	0.324347397	0.488989583
NOP56	19.28023287	17.49143386	-0.140473918	0.042738901	0.070428894	1.152249132
MANBAL	27.11363849	26.61270218	-0.026903722	0.470734545	0.529809691	0.275880102
IDH3B	24.26353333	23.08712128	-0.07170136	0.041326781	0.06840341	1.164922248
MAPRE1	55.32199772	57.7616303	0.062258208	0.017965002	0.033493443	1.475040206
CDK5RAP1	7.753411899	6.463374619	-0.262543697	1.21E-08	1.51E-07	6.821023053
SNTA1	14.07498151	10.44373954	-0.430494644	0.037172367	0.062602007	1.203411743
TTI1	8.88308061	8.146862123	-0.124815591	0.007152825	0.015117396	1.82052301
E2F1	11.06380121	8.5057905	-0.379329913	0.000246111	0.000821819	3.085223822
RPRD1B	8.750954105	8.77217503	0.003494278	0.876647738	0.894863795	0.048243063
PXMP4	7.385528501	7.43907652	0.010422375	0.40887033	0.469666158	0.328210732
CHMP4B	134.3650467	125.0326459	-0.103853059	0.007905414	0.016523428	1.781899848
CST3	95.58030915	96.97925388	0.02096272	0.253488471	0.316437351	0.49971226
ACTR5	5.677310528	4.700888045	-0.272274332	9.16E-08	8.54E-07	6.068542129
WFDC2	291.8318685	278.5525794	-0.067187761	0.86431652	0.884160669	0.053468808
AHCY	44.47054159	47.90004381	0.107177001	0.277486981	0.341253559	0.466922811
PPP1R16B	2.351602209	3.51238146	0.578805498	4.76E-11	1.31E-09	8.882728704
FAM83D	6.679328231	6.219584734	-0.102884754	0.795434906	0.824929346	0.083583247
DHX35	3.204657146	2.857758571	-0.165285977	0.000433824	0.001340299	2.872798306
MAP1LC3A	11.18257725	9.754090257	-0.197173498	0.242272565	0.304544543	0.516349178
PIGU	13.3703416	12.36501409	-0.112772442	0.01495525	0.028623766	1.543273227
TNNC2	12.88969254	10.55897682	-0.287747808	0.432423936	0.49273375	0.30738769
ACOT8	6.183769494	5.32436659	-0.215876636	6.66E-06	3.56E-05	4.448550002
APMAP	65.9062488	65.62812086	-0.006101134	0.671777945	0.716815689	0.144592498
ZNF516	3.404890624	2.935654496	-0.213926271	0.039096491	0.06528292	1.185200429
RBFA	5.243738929	4.531748276	-0.210528133	0.000503496	0.001525415	2.816611987
VAPA	19.03312826	18.05943996	-0.075759546	0.410458818	0.471314227	0.326689451
METTL4	2.386618549	2.200853963	-0.116904581	0.463539641	0.522979174	0.281515605
LPIN2	22.66473505	20.97830781	-0.111550987	0.672185975	0.717201145	0.144359026
MYOM1	0.540215168	0.47725546	-0.178772446	0.369462684	0.432106414	0.364409287
MYL12A	99.49157071	104.1122534	0.06549367	0.03427108	0.058415575	1.233471344
CEP76	1.37431297	1.232564766	-0.157047128	0.052162468	0.083611604	1.077733445
CEP192	3.620671021	2.781506033	-0.380390863	0.002189169	0.005438151	2.264548738
RNMT	7.381931584	6.556294082	-0.171117799	0.0443096	0.072642341	1.138810169
SMAD7	8.862892082	7.923884044	-0.161569778	0.048164862	0.077929151	1.108300055
RNF125	1.422589368	1.607914584	0.176671483	6.44E-06	3.47E-05	4.459670525
ANKRD12	4.939894168	4.000397603	-0.304336736	0.301939034	0.36583554	0.436714106
POLI	2.499877764	1.925120074	-0.376909121	4.40E-06	2.49E-05	4.603800653
RBBP8	9.559698712	9.845205836	0.042456219	0.245213615	0.307661188	0.511927287
RIOK3	16.46389393	17.2444476	0.066826323	0.018403953	0.034224389	1.465664296
CSTF2	10.58884066	10.96862475	0.050838011	0.154981991	0.209953065	0.677877781
MXRA5	13.84265022	16.39715586	0.244325418	0.121351582	0.170575541	0.768083243
PSMD10	19.77961964	22.12475242	0.161646628	0.00015907	0.000563584	3.249041345
ATG4A	6.00342385	6.738023396	0.16653991	6.24E-05	0.000249632	3.602699744
STS	6.484643399	8.04969332	0.311906579	1.33E-06	8.64E-06	5.063486258
TBL1X	7.144850666	6.619545657	-0.110171659	0.037994296	0.063762024	1.195437906
GPR143	1.80534158	2.045743034	0.180353111	0.730214275	0.76799521	0.114641489
PGRMC1	75.03138996	79.57765787	0.084869154	0.126683781	0.176838098	0.752424165
NKAP	3.065628307	3.013315328	-0.024831136	0.574586404	0.627614439	0.202307074
NXT2	7.611544521	9.404132765	0.305105674	2.59E-05	0.000115351	3.937978636
MCTS2P	2.262996363	1.938468088	-0.223317281	0.063583243	0.09874763	1.005473319
ALG13	4.59119512	3.714602254	-0.305662006	0.009152608	0.018719245	1.727711672
TLR8	1.248681033	2.57297117	1.043030294	3.71E-21	5.08E-18	17.29413629
AMMECR1	3.855307034	3.494120163	-0.141916536	0.409505286	0.470360275	0.327569364
CHRDL1	4.760815353	6.427530535	0.433055884	2.98E-08	3.29E-07	6.482804102
WDR13	11.31021358	10.27971181	-0.137826354	0.001970685	0.004962164	2.304328886
STAG2	14.35412882	14.66296313	0.030710903	0.117632798	0.166094703	0.779644218
PLP2	116.0389934	112.1811904	-0.048778889	0.653921812	0.700738279	0.154444158
NAA10	9.144745202	7.798703668	-0.22970864	0.000166737	0.000586679	3.231599457
RENBP	8.798930486	9.873947026	0.166298731	0.001451992	0.00381989	2.417949143
ELF4	9.9895572	10.47246918	0.068109003	0.197000178	0.256644431	0.590668155
SMARCA1	21.86114149	18.17354253	-0.266529066	0.007396221	0.015586674	1.807246548
ASB9	3.149663393	3.238304689	0.040041079	0.21380894	0.274943336	0.560756802
RBBP7	15.14873857	15.60247429	0.042577169	0.334743929	0.398247318	0.39984714
KCND1	0.923499289	0.894967076	-0.04527624	0.387632293	0.449583061	0.34719006
SLC25A14	3.051813937	2.729292456	-0.161140012	0.000598124	0.001772515	2.751410081
FMR1	7.648041105	6.472106675	-0.24085489	0.005660345	0.012372519	1.907541871
PIM2	26.27082901	31.61644572	0.267213464	0.000437497	0.001350557	2.869487082
SLC35A2	19.72103499	21.28929789	0.110393102	0.170994887	0.227998142	0.642068692
PQBP1	29.70463489	29.05703703	-0.031800458	0.080323168	0.12006175	0.920595331
PCSK1N	10.64638329	7.286069353	-0.547150779	0.52679451	0.582889074	0.234414085
EMD	30.90656966	28.22895569	-0.130737779	0.002197367	0.005454097	2.263277142
TAZ	7.306229243	5.647312552	-0.371562541	9.54E-09	1.24E-07	6.906578315
PGK1	111.4581067	136.6347908	0.293823326	5.57E-05	0.000225588	3.646684006
MAGT1	28.87843407	34.43742903	0.253984926	7.15E-08	6.89E-07	6.161780778
SMS	39.03492468	39.24356716	0.0076907	0.288267562	0.352475224	0.452871405
PHEX	0.448224406	0.588850888	0.393681147	2.89E-06	1.72E-05	4.764471553
UBL4A	24.89042165	25.95635058	0.060496887	0.548569532	0.603454045	0.219355797
CD99L2	15.75946524	15.47603018	-0.026183134	0.548942395	0.603690901	0.21918537
EEA1	3.464369897	3.516237797	0.021439663	2.42E-05	0.00010917	3.96189669
RP2	5.732767479	7.348904179	0.358297376	6.35E-14	4.57E-12	11.3400838
JADE3	3.879483064	3.715056328	-0.062480343	0.143777805	0.196827654	0.705913884
CDK16	18.64794498	17.03050421	-0.130895505	0.012978382	0.025356235	1.595915232
HTATSF1	28.1606537	25.35692527	-0.151301006	0.011480856	0.022802525	1.642017059
CD40LG	0.920855935	1.331944967	0.5324871	3.64E-09	5.40E-08	7.26760624
TIMP1	319.859774	342.7902312	0.099886427	0.118026916	0.166467152	0.778671451
GABRE	3.757695787	2.687795809	-0.483424733	0.058564458	0.092120017	1.035645991
FGD1	3.868290007	3.455356291	-0.16286148	0.239579854	0.301877706	0.520168959
PIN4	4.580775131	4.064436075	-0.172536545	0.000138952	0.000501346	3.299862446
PORCN	4.41094911	3.842360392	-0.199096274	0.030176289	0.052379613	1.280837715
RBM3	72.66869277	77.24990182	0.088199145	0.018965826	0.035073506	1.455020819
SRPX2	12.40099724	14.59998163	0.235510413	0.017010748	0.031943609	1.495616019
PBDC1	21.22530949	20.73644423	-0.033617061	0.582235219	0.634747792	0.197398801
GLA	13.59689451	17.0677256	0.32799364	3.66E-09	5.43E-08	7.26520017
ARMCX3	15.39131411	16.0157576	0.05737563	0.078692555	0.118085059	0.927805049
BEX4	20.86460631	22.48129316	0.107667325	0.011618758	0.023031649	1.637674967
RUBCNL	0.77063803	0.993390533	0.366307615	1.30E-09	2.23E-08	7.651695137
NDFIP2	8.866170187	10.48936251	0.24254404	7.98E-06	4.16E-05	4.380906669
TNFSF13B	5.303494954	8.711829274	0.716032286	9.30E-15	9.03E-13	12.04431225
FNDC3A	12.43370562	12.47603447	0.004903116	0.015211335	0.029044989	1.536928784
CDADC1	1.756334868	1.708829671	-0.039559337	0.779082395	0.810823377	0.091073739
CAB39L	2.436793816	2.785400446	0.192900567	4.52E-05	0.000188319	3.725105861
STK24	6.49538088	7.382418903	0.184679477	0.000994542	0.002741608	2.561994641
ACP5	33.26474496	50.16861665	0.592791185	8.34E-14	5.73E-12	11.24184538
DNAJC3	25.14879618	27.40577163	0.123990413	0.001981863	0.004986213	2.302229173
UGGT2	3.319636732	2.81482197	-0.237981697	0.024343039	0.043643205	1.360083364
ARHGEF7	5.128218727	4.510742049	-0.18509301	0.020074815	0.03681784	1.433941694
SGCG	0.256393821	0.273546564	0.093424941	1.13E-05	5.62E-05	4.250263684
PARP4	17.74481273	19.71374787	0.15180473	0.000139582	0.000503027	3.298408704
SUPT20H	4.500305738	3.573963746	-0.332498017	1.86E-06	1.17E-05	4.931814138
MRPS31	6.894820412	6.800105291	-0.01995589	0.360873714	0.423775009	0.372864658
SLC25A15	3.590353761	3.943880151	0.13548971	0.126267243	0.176401242	0.753498361
KPNA3	11.47395468	12.11933857	0.07894824	5.54E-06	3.05E-05	4.515700161
FLT1	4.824749969	4.847414626	0.006761309	0.365448665	0.428228723	0.368324206
RGCC	40.3253061	49.90652706	0.307543027	1.36E-06	8.80E-06	5.055517328
DGKH	1.593382931	1.019967434	-0.643569936	0.979249467	0.982261557	0.007772853
INTS6	1.649625339	1.322824882	-0.318516311	0.397229677	0.45866651	0.338502969
DHRS12	3.436889913	3.297535518	-0.059715443	0.334183688	0.39779694	0.400338562
MEDAG	3.875238475	3.975059213	0.036691257	0.187278672	0.246113368	0.608864796
TSC22D1	25.85945174	29.70231964	0.199883916	0.013990273	0.027009562	1.568482458
CLN5	3.368472735	4.123876866	0.291906634	1.42E-08	1.74E-07	6.759450752
MSLN	223.9947525	164.5457698	-0.444975997	0.603900925	0.655337686	0.183534857
MGRN1	13.7311524	11.91861231	-0.204236439	0.016449746	0.031057558	1.507832695
ZNF629	7.291085827	6.303828881	-0.209905311	0.000147689	0.000528145	3.277246827
TRADD	14.66257933	13.56624357	-0.112117613	0.266021449	0.329266797	0.482452061
HSF4	5.945468484	3.123501053	-0.928626478	2.64E-11	8.02E-10	9.095825632
CORO1A	14.86447885	19.00608276	0.354592333	1.93E-06	1.21E-05	4.91721463
MAPK3	20.21632523	20.75809547	0.038153306	0.299848214	0.363819947	0.439113494
GDPD3	4.403800091	3.789431559	-0.216767529	0.031921309	0.054972798	1.259852158
ELMO3	19.92436365	17.14003828	-0.217163316	0.003792475	0.008758064	2.057591886
PHKB	8.467606839	8.631950093	0.027732239	0.005256385	0.011593698	1.935778017
LYRM1	6.968922404	7.734948526	0.1504561	0.017036643	0.031984398	1.495061819
NUTF2	25.48045097	22.38719642	-0.186716943	0.000761396	0.002180808	2.661382568
NUP93	4.451382187	4.298908459	-0.050282983	0.270859915	0.334283752	0.475884732
CENPT	5.481011813	3.97935378	-0.461908078	6.78E-09	9.26E-08	7.033389013
NFAT5	3.868302907	2.560228675	-0.595428094	0.493037365	0.550866285	0.258953807
LONP2	10.61605265	9.695700131	-0.130830446	0.437689407	0.498067083	0.30271216
ARL2BP	3.367566661	4.137679664	0.297115453	1.06E-11	3.70E-10	9.431798276
ZNF423	0.424959001	0.429467536	0.015225421	0.019777621	0.036351073	1.439482765
CCL22	5.318752149	6.004956715	0.175066037	1.11E-05	5.54E-05	4.256490235
DHODH	2.27181103	1.975087164	-0.201926513	0.000339763	0.001084679	2.964698768
CCL17	4.751403276	7.114721003	0.582453523	1.29E-07	1.14E-06	5.943095149
ACD	5.733231227	5.10335534	-0.167902367	0.037942476	0.06370994	1.195792804
POLR2C	23.89274751	24.95208235	0.062587455	0.036465644	0.061628507	1.210218353
PARD6A	4.042931763	3.987378981	-0.019961121	0.76880415	0.802360153	0.095630647
ZNF821	1.371855312	1.201026685	-0.191860124	0.000775412	0.002216888	2.654256247
MMP15	26.98756508	20.78051359	-0.377063506	0.000476853	0.001458383	2.836128407
USB1	9.235526727	8.807923701	-0.068392273	0.176837889	0.234476541	0.629900601
CCDC113	1.883976923	2.720276597	0.529972058	3.45E-06	2.01E-05	4.696803943
NME3	30.11722226	23.96722815	-0.329525646	9.27E-05	0.000351822	3.453677007
NDRG4	1.097477309	0.967718315	-0.181532041	0.144699922	0.197824967	0.703718898
PSMD7	25.10231312	26.61433597	0.08438326	0.01750869	0.032750268	1.484785142
SETD6	3.478847119	2.802386013	-0.311953587	5.51E-09	7.75E-08	7.110698297
SLC38A7	4.238496154	4.246406836	0.00269012	0.916472218	0.929019159	0.03197533
VAC14	7.906917805	7.677168198	-0.042541171	0.918691794	0.930776647	0.031154522
TANGO6	2.17211023	2.284782695	0.072959639	0.000239734	0.00080385	3.094824984
COG4	15.58544698	14.00116112	-0.154653056	0.000382888	0.001203554	2.919534419
SMPD3	1.814263134	2.204967061	0.28137339	0.062709755	0.097648321	1.01033522
SLC7A6	2.214528206	1.889329158	-0.229125304	0.115936912	0.164078028	0.784949572
PLA2G15	7.047023228	7.988086366	0.180835962	0.000276231	0.000906595	3.04258668
ESRP2	16.88581657	13.13937088	-0.361915746	4.95E-06	2.76E-05	4.559090918
FA2H	9.00918415	8.756285923	-0.041077401	0.416849337	0.477828868	0.320727616
WDR59	4.690733191	3.853438791	-0.283666968	1.93E-08	2.25E-07	6.647817482
MON1B	8.481220139	8.613526974	0.022332267	0.074870563	0.113281453	0.945841189
CMC2	1.925030243	1.759511921	-0.129705823	0.0258686	0.045996291	1.337277187
AXIN1	7.728339532	6.470551716	-0.256269748	2.79E-08	3.11E-07	6.507239611
HCFC1R1	34.01800861	27.7383079	-0.294418906	9.12E-05	0.000346851	3.459857049
NPRL3	8.273369386	7.240614307	-0.192362893	2.54E-05	0.000113733	3.944113505
MLYCD	1.01996426	0.869628107	-0.230048124	0.302988065	0.36664284	0.435756792
HSDL1	8.238953037	7.226663123	-0.189131376	0.004990174	0.011083088	1.955339218
TAF1C	8.626476292	6.301699884	-0.453030325	6.47E-11	1.71E-09	8.76700389
NAGPA	3.395439848	3.146458811	-0.109869417	0.102228012	0.14741262	0.831465335
WFDC1	0.679299043	0.60481108	-0.167562251	0.36648672	0.429248201	0.367291516
COTL1	22.30846345	27.83988711	0.319562213	5.46E-08	5.44E-07	6.2644011
USP10	14.23504237	14.23749508	0.000248556	0.597285601	0.64907802	0.187703097
CRISPLD2	7.671301682	8.073279393	0.073683422	0.185972487	0.244648554	0.611457347
TSC2	10.16669425	8.465110011	-0.264249933	2.15E-06	1.32E-05	4.879426069
ZNF500	2.511821955	2.205783778	-0.187442828	0.000238164	0.000799635	3.097108205
NME4	28.04896972	23.56262451	-0.251447538	0.002539933	0.006185184	2.208647376
ABCC1	12.99278399	14.1738991	0.125526091	0.359698937	0.422622124	0.374047772
NOMO3	0.715571756	0.841680243	0.234175808	0.002488832	0.006082003	2.21595337
LMF1	2.285205491	1.973291943	-0.211719488	0.009107861	0.018642654	1.729492261
FOXF1	2.400833389	2.537090212	0.079639531	0.008600067	0.017750233	1.750795942
CIAO3	3.821633195	3.303623762	-0.210139921	7.09E-05	0.00027815	3.555720936
MTHFSD	2.688998158	2.24493164	-0.260397253	2.52E-08	2.84E-07	6.54668166
CLCN7	10.54257941	10.22075228	-0.044726501	0.474873435	0.533762477	0.27265196
HAGHL	1.638703986	1.361196557	-0.267679863	0.021302906	0.038791688	1.411261322
FAM173A	6.92341351	5.444154613	-0.346775478	2.95E-05	0.000129892	3.886417596
METRN	6.939966284	5.20716184	-0.414431407	0.00319192	0.007553273	2.121864818
FBXO31	4.352758438	4.159871399	-0.065391029	0.22344079	0.284986019	0.545176445
STUB1	17.39861139	16.57894211	-0.069620214	0.156121579	0.211105024	0.675501431
RHBDL1	3.641461816	2.465739099	-0.562497562	0.000558674	0.001671442	2.776908689
NUBP1	10.35932938	10.7571442	0.054364511	0.04314153	0.071000776	1.148736905
UBE2I	12.19593183	11.20773699	-0.121904986	0.001886897	0.004771568	2.321338883
EEF2K	7.161667165	7.189326698	0.005561193	0.157925188	0.213167711	0.671278578
CAPN15	7.887685772	6.376902907	-0.306746164	2.79E-07	2.22E-06	5.653647026
PIEZO1	11.86604277	11.21077537	-0.081952825	0.142250966	0.195085948	0.709774012
GSPT1	22.82179701	22.93066222	0.006865624	0.202888607	0.262841153	0.580306636
ZNF174	3.788395536	3.648871265	-0.054136714	0.251170637	0.314055503	0.502993592
CLUAP1	2.871243813	2.911864125	0.020267195	0.852895552	0.874754425	0.058113852
UBFD1	8.959203404	8.551687966	-0.06716125	0.219635481	0.280974294	0.551333411
EARS2	6.119728719	5.878868623	-0.057929163	0.963639281	0.969203967	0.013584817
ELOB	124.5436358	116.9153057	-0.091187493	0.104001443	0.149533781	0.825260685
GGA2	14.764594	15.02436753	0.025162575	0.17292627	0.230192891	0.637908093
CPPED1	3.691075443	4.353154887	0.238020127	7.27E-06	3.84E-05	4.415668776
USP31	1.734866821	1.404442951	-0.304826894	0.023817417	0.042821061	1.368342576
HMOX2	14.84184813	14.74476579	-0.009467844	0.950269978	0.957768656	0.01873938
DNAJA3	9.261645052	9.159806291	-0.015951379	0.610548965	0.661661881	0.179363885
BFAR	21.63139965	22.36983183	0.048427393	0.121890261	0.171144378	0.766637363
TOX3	6.537783346	5.735937298	-0.188772315	0.228155384	0.289985817	0.537623243
RBL2	12.24088706	12.62534249	0.044614415	0.01088248	0.02176638	1.662213793
QPRT	16.47319449	13.31948678	-0.306581856	0.063423683	0.098539766	1.006388473
PYCARD	12.70068662	14.2942808	0.170531541	0.002323772	0.005728882	2.241930123
RPGRIP1L	0.972911321	0.88520339	-0.136299335	0.201305967	0.261144017	0.58311992
MAZ	15.325986	14.40577788	-0.089332328	0.082671821	0.122901164	0.910444004
STX4	13.21770994	12.17509421	-0.118539305	0.019955473	0.036634032	1.43611528
CDIPT	29.13994762	27.55208276	-0.080836903	0.072704553	0.110440306	0.956872399
BCKDK	17.6644418	17.05519188	-0.050637174	0.181545263	0.239791818	0.62016564
KAT8	10.68144668	9.189300015	-0.217080181	1.14E-06	7.58E-06	5.120330794
NOMO1	10.44440949	9.917901597	-0.07462411	0.253488471	0.316437351	0.49971226
IL21R	1.238171628	1.859386199	0.586615146	1.10E-07	9.93E-07	6.003050752
SYT17	3.450196612	2.833924907	-0.283877047	0.001617194	0.004192615	2.377515016
TMC5	24.67241199	24.92963411	0.014962947	0.20408152	0.264096374	0.578237562
CCP110	3.269924705	2.796003407	-0.225891297	0.786386381	0.816816486	0.087875505
VPS35L	5.942757446	6.046359456	0.024934251	0.309067036	0.372645568	0.42870404
RNF40	12.07989683	11.64151144	-0.053329755	0.18859162	0.247499251	0.606426111
KNOP1	2.893644109	2.626364401	-0.139820395	0.006443327	0.013837036	1.858956929
AQP9	3.288266189	5.735466223	0.802583673	9.88E-14	6.50E-12	11.18708664
AAGAB	13.59439254	14.41715575	0.084774888	0.023782728	0.042773747	1.368822704
LACTB	5.462636865	6.629313985	0.279262064	5.58E-10	1.10E-08	7.958607315
CORO2B	0.747887977	0.918499861	0.296457313	0.002201477	0.005462529	2.262606244
CSK	15.93363915	16.85230641	0.080870245	0.092303513	0.135213223	0.868980835
TRIP4	8.665413978	8.954684687	0.047373959	0.193144687	0.252480052	0.597772929
MTFMT	2.916273221	3.050327224	0.064838126	0.079360695	0.118831709	0.925067657
RASL12	4.26360955	4.93840556	0.211969995	0.000394442	0.001232039	2.909375544
RAB11A	26.01885086	27.15558672	0.061691788	0.064305369	0.099646991	1.001535811
CTSH	93.01379464	108.5293853	0.222569118	0.000645431	0.001888968	2.723775399
[truncated: 13,300 more rows]
