# Supplementary material for: Cisplatin Promotes the Efficacy of Immune Checkpoint Inhibitor Therapy by Inducing Ferroptosis and Activating Neutrophils
Source: Front Pharmacol. 2022 Jun 13;13:870178. doi: 10.3389/fphar.2022.870178 (PMC9240830; doi:10.3389/fphar.2022.870178)
Supplement: Supplementary file 2 [file Table3.XLSX]

## Sheet: Sheet1
ALOX15	CP	CYBB	ACSL1	ACSL3	ACSL4	FTH1	FTL	GCLC	GCLM	GPX4	GSS	HMOX1	SLC11A2	PCBP1	PCBP2	PRNP	SAT1	SLC3A2	TF	TFRC	TP53	VDAC2	VDAC3	NCOA4	ATG5	LPCAT3	ATG7	ACSL6	SLC39A14	SLC7A11	SLC40A1	ACSL5	STEAP3	SLC39A8	MAP1LC3B	MAP1LC3A	FTMT	SAT2	MAP1LC3C
