# Supplementary material for: Cisplatin Promotes the Efficacy of Immune Checkpoint Inhibitor Therapy by Inducing Ferroptosis and Activating Neutrophils
Source: Front Pharmacol. 2022 Jun 13;13:870178. doi: 10.3389/fphar.2022.870178 (PMC9240830; doi:10.3389/fphar.2022.870178)
Supplement: Supplementary file 3 [file Table2.xls]

gene	conMean	treatMean	logFC	pValue	fdr	lgfdr
TSPAN6	14.5354398	15.31536601	0.075405121	0.522585897	0.570536615	0.243716479
DPM1	41.12640705	38.28878845	-0.103143028	0.027681095	0.044255087	1.354036802
SCYL3	2.593901052	2.40253142	-0.110568148	0.268009847	0.320381715	0.494332278
C1orf112	2.828539851	2.442119029	-0.211923978	0.005515133	0.010646778	1.972781813
FGR	3.796754842	6.783609065	0.837286184	1.25E-17	7.40E-16	15.13058735
CFH	8.591233723	11.92362662	0.472885878	3.62E-09	3.15E-08	7.50185765
FUCA2	20.98872319	26.32819321	0.326994113	4.52E-14	1.23E-12	11.90952776
GCLC	30.03866684	38.2815835	0.349829722	4.27E-05	0.000139156	3.856499031
NFYA	12.25716237	10.83526274	-0.177890885	0.006093957	0.011648672	1.9337236
STPG1	2.178389033	1.895235	-0.200884878	0.001749568	0.003826105	2.417243151
NIPAL3	4.158185745	4.430132569	0.091395667	0.009855982	0.017707569	1.751841052
LAS1L	10.5702082	8.487917976	-0.316521174	9.87E-12	1.56E-10	9.80585227
ENPP4	2.977605202	3.877295028	0.380898034	1.17E-09	1.13E-08	7.947104686
SEMA3F	22.89947045	20.08840431	-0.188951266	0.019050501	0.03177804	1.497872895
CFTR	0.725544124	1.092262025	0.590183729	1.79E-16	8.27E-15	14.08256527
CYP51A1	1.998506985	2.129157427	0.091360009	0.058212536	0.085116434	1.069986581
KRIT1	7.531592829	6.77056843	-0.153678046	3.26E-05	0.000109793	3.959425801
RAD52	2.845820411	2.186840791	-0.37999643	4.08E-07	2.19E-06	5.660390713
BAD	23.99183392	23.04176602	-0.058292145	0.234242619	0.285449414	0.544470844
LAP3	23.08341112	31.25957691	0.43744182	1.17E-12	2.33E-11	10.63317385
CD99	68.63176849	74.39055614	0.116242953	0.003855424	0.007739171	2.11130556
HS3ST1	2.239100388	2.625386612	0.229610676	9.47E-05	0.000283156	3.547974424
AOC1	1.357842081	1.688694768	0.314592882	9.40E-07	4.63E-06	5.334504607
MAD1L1	5.106306207	4.18109486	-0.288399278	9.70E-09	7.56E-08	7.121205833
LASP1	34.51646586	36.99861685	0.100186584	0.010212963	0.01827935	1.738039256
SNX11	8.715330386	9.871471319	0.179709775	4.74E-06	1.97E-05	4.704642649
TMEM176A	10.71396787	15.90802027	0.570261431	4.41E-13	9.68E-12	11.0140394
M6PR	27.76613827	32.77888974	0.239440449	4.78E-07	2.52E-06	5.598358488
ICA1	3.310406112	2.872961923	-0.204469342	0.565875976	0.610777431	0.214117019
DBNDD1	4.093443674	3.850401981	-0.088305973	0.572138231	0.616639191	0.209968877
ALS2	3.43929957	3.008564149	-0.193039664	0.000201758	0.000555484	3.255328312
CASP10	2.758886992	3.621741366	0.392597162	7.46E-09	6.01E-08	7.220802271
CFLAR	4.81163191	5.572803936	0.211877117	0.000139468	0.000400333	3.39757813
TFPI	4.676986685	7.107107148	0.603683128	4.01E-18	2.67E-16	15.57359972
NDUFAF7	4.6019311	4.01947347	-0.195232855	3.20E-05	0.000108	3.966576848
RBM5	6.425069426	5.529373494	-0.216596018	1.31E-05	4.84E-05	4.314760853
SLC7A2	3.035249212	3.470465009	0.193314008	0.001103695	0.002543659	2.594541181
ARF5	96.29154717	92.36045307	-0.060133908	0.379207835	0.432495755	0.364018151
SARM1	0.605083882	0.555198039	-0.124132682	0.822284018	0.843458482	0.07393629
POLDIP2	67.81999928	66.02512518	-0.038695637	0.370596644	0.424227747	0.372400929
PLXND1	9.91724061	11.87050677	0.259370864	0.00015364	0.000436032	3.360482032
AK2	22.20624045	21.67593212	-0.034871128	0.791786348	0.816423196	0.088084665
CD38	2.397448782	3.310035895	0.465346867	1.28E-09	1.23E-08	7.909218342
FKBP4	52.36206793	48.28141266	-0.117054186	0.088621338	0.123074217	0.909832918
KDM1A	24.90436136	19.35239388	-0.363886377	7.17E-08	4.61E-07	6.336702739
RBM6	9.880064622	7.481277096	-0.401235911	6.46E-10	6.66E-09	8.176316025
CAMKK1	2.080545488	1.903716068	-0.128143509	0.120379737	0.160235398	0.795241535
RECQL	10.71657582	9.911337865	-0.112692292	0.825636952	0.846396072	0.072426361
HSPB6	1.892131409	3.117445811	0.720352195	7.42E-07	3.75E-06	5.425775038
ARHGAP33	3.452232322	1.832446576	-0.913758418	5.80E-11	7.60E-10	9.119072544
NDUFAB1	34.71178745	36.16246622	0.059067413	0.675619369	0.711863866	0.147603051
PDK4	2.434861116	4.400944174	0.853973588	1.42E-17	8.35E-16	15.07837471
ZMYND10	0.617682925	1.28552772	1.057422364	2.39E-06	1.07E-05	4.971451708
SLC25A13	11.38236149	10.74416717	-0.083246246	0.882346457	0.89756032	0.046936355
ST7	3.994639215	4.528256912	0.180890604	3.03E-05	0.000102854	3.98777706
HCCS	11.99130712	12.78780098	0.092779268	0.038849176	0.059572306	1.224955589
DVL2	10.45284571	8.805962382	-0.247343173	6.13E-05	0.000192466	3.715645018
UPF1	21.49698159	17.96197014	-0.259188505	1.07E-07	6.60E-07	6.180764625
SKAP2	8.030412407	9.865356474	0.296897102	2.65E-10	2.98E-09	8.525382536
SLC25A5	301.908347	350.8119645	0.216587308	0.009307901	0.01684529	1.773521515
MCUB	5.981435872	6.219413534	0.056286695	0.079150441	0.111411488	0.953070024
HOXA11	1.029214163	0.59114	-0.799971465	0.004398847	0.008711003	2.059931817
POLR2J	33.27331988	29.52682323	-0.172339674	0.000202742	0.000557801	3.253520915
DHX33	6.59279988	5.603063813	-0.234675367	6.41E-06	2.57E-05	4.589707167
THSD7A	0.439409875	0.725285457	0.722981629	7.12E-08	4.58E-07	6.339137863
LIG3	4.018839279	3.47867498	-0.208240991	0.002772421	0.005768933	2.238904534
RPAP3	7.340109315	7.026457287	-0.063004078	0.168074277	0.213991406	0.669603668
REXO5	1.651742706	1.465581639	-0.172515639	0.07284678	0.103520857	0.984972141
CIAPIN1	16.54285004	16.72316944	0.015640492	0.12883268	0.170019403	0.769501514
SPPL2B	7.793912773	5.671249649	-0.45868112	1.25E-12	2.46E-11	10.60856065
FAM214B	4.13763221	4.158857966	0.007382003	0.988707599	0.990042487	0.004346167
COPZ2	14.02988709	14.38653382	0.036215645	0.05853996	0.085530945	1.067876731
PRKAR2B	2.327104851	2.760090838	0.246179534	5.24E-05	0.000167587	3.775760051
MSL3	5.159933598	5.197998056	0.010603594	0.4316117	0.484214667	0.31496206
CREBBP	8.557519498	7.692883052	-0.153668298	0.007569669	0.014082368	1.8513243
TSPOAP1	1.406768543	1.013152425	-0.473533742	0.004443469	0.008790427	2.055990045
GCFC2	4.815628761	4.245815526	-0.181682489	0.000675642	0.001642955	2.784374399
WDR54	9.998697478	7.985975661	-0.324271493	0.000188436	0.000522966	3.281526497
CROT	5.48785975	5.230781215	-0.069217183	0.586029912	0.629650654	0.200900341
KMT2E	9.011072231	8.531672124	-0.07887026	0.276610288	0.329272793	0.482444152
RHBDD2	52.97408932	54.66065382	0.045215835	0.022611962	0.036982182	1.432007473
IBTK	5.600455837	5.708947139	0.027680447	0.484133294	0.53398315	0.272472447
ZNF195	4.062683821	3.313022904	-0.294284913	2.45E-05	8.53E-05	4.069199414
MYCBP2	5.02748143	4.78491696	-0.07134196	0.203168836	0.252361003	0.597977755
FBXL3	6.052835765	6.890409454	0.18697851	8.24E-06	3.22E-05	4.492462247
ITGAL	3.469490032	5.417999186	0.643036555	4.45E-12	7.65E-11	10.11630131
PDK2	3.539566786	3.327227026	-0.089252488	0.122898612	0.163114264	0.78750806
ZFX	4.22825547	4.784978457	0.178449883	0.041479499	0.063120976	1.199826293
LAMP2	49.53526055	56.00442932	0.177085092	0.000213357	0.000583194	3.234186929
GDE1	19.24420463	22.80510747	0.244932923	4.56E-09	3.85E-08	7.414164348
REX1BD	8.311791514	7.214232453	-0.204313558	0.038156903	0.058678295	1.231522514
OSBPL7	2.178140498	1.953105996	-0.157326769	0.030117104	0.047621716	1.322194963
TMEM98	9.934314185	9.974006804	0.005752813	0.147285934	0.190799171	0.719423518
YBX2	1.126459702	0.900988454	-0.32221518	0.000928702	0.002184316	2.660684531
KRT33A	2.372712493	0.770305115	-1.623035386	0.331306487	0.384823516	0.414738396
TMEM132A	20.00260682	18.74064858	-0.094017147	0.393034708	0.445979569	0.350685036
ZNF263	5.06956347	4.623623717	-0.132837533	0.008054839	0.014864233	1.827857507
CX3CL1	18.11042376	23.371245	0.367914285	2.51E-06	1.11E-05	4.953071406
TNFRSF12A	32.84987203	34.19903508	0.05806787	0.022758384	0.037178711	1.429705672
DLX6	3.420840021	2.02334626	-0.757607404	0.000336526	0.0008759	3.057545311
MAP3K9	1.850881204	1.814640921	-0.028528203	0.470781566	0.5213982	0.282830473
RALA	23.62059057	22.27122653	-0.084864023	0.4787681	0.529002068	0.27654263
BAIAP2L1	20.32074853	18.27336528	-0.153211196	0.081706709	0.114605727	0.940793679
KDM7A	4.675922003	4.411327888	-0.084037867	0.339554061	0.393054962	0.405546717
ETV1	2.198055713	3.135897125	0.512650278	2.17E-08	1.56E-07	6.806032013
AGK	6.097118606	5.51041808	-0.145965829	0.000854026	0.002026116	2.693335718
ALDH3B1	2.11498299	4.512810532	1.093380149	1.18E-19	1.18E-17	16.92978598
TTC22	5.630873022	6.174512082	0.13296652	0.270409934	0.322854329	0.490993385
PHTF2	5.138772036	5.542670673	0.109157637	0.014516151	0.024962908	1.602704829
FARP2	3.118205498	2.802119202	-0.15419768	0.004995933	0.009761844	2.010468158
USH1C	0.813059359	0.346312512	-1.231286173	0.09428591	0.129669143	0.887163359
GGCT	45.309953	34.8661382	-0.378001416	3.03E-07	1.67E-06	5.776176247
DBF4	5.448661494	5.214083931	-0.063488058	0.092251438	0.127354738	0.894984895
TBXA2R	0.643128668	0.771090946	0.261793629	0.001251064	0.002845819	2.545792679
COX10	5.345534488	5.577105566	0.061182372	0.143880386	0.186900513	0.728389506
GTF2IRD1	8.56002819	6.372670673	-0.425717441	1.02E-11	1.61E-10	9.793202774
PAF1	34.74486404	30.67321554	-0.17982032	0.000617312	0.001514116	2.819840972
ARHGAP44	0.855125654	1.118357615	0.387173257	1.36E-07	8.17E-07	6.08791044
ELAC2	11.06900854	10.47832699	-0.079117616	0.031989035	0.050229784	1.299038693
SCIN	1.317836462	2.104196461	0.675098061	2.70E-11	3.85E-10	9.414458066
ARSD	6.834751866	8.05602059	0.237178408	3.79E-05	0.000125489	3.901393178
PNPLA4	6.052711372	6.932352102	0.195763376	0.030825631	0.048628502	1.313109107
ADIPOR2	24.35450802	23.87015908	-0.028980659	0.84581932	0.864809028	0.063079786
PRSS21	12.87609857	10.43988029	-0.302590357	0.685769642	0.721095205	0.142007392
MARK4	8.117949857	6.670307331	-0.283362194	2.90E-07	1.61E-06	5.792299394
CCDC124	41.75417191	33.99225592	-0.296714243	3.31E-10	3.66E-09	8.436284164
CEACAM21	0.641614941	1.092387199	0.76770467	4.16E-16	1.74E-14	13.76049389
PAFAH1B1	15.37171271	16.80856847	0.128918941	8.37E-05	0.000253917	3.595308309
NOS2	17.52815152	5.743831177	-1.60958861	0.663516574	0.700961177	0.154306035
KIAA0100	17.92836657	18.53427176	0.047951378	0.136277076	0.178392626	0.748623102
GAS7	2.59408604	3.383439048	0.383264067	1.62E-06	7.51E-06	5.124319576
TRAPPC6A	25.57532532	22.85844692	-0.162025206	0.122600154	0.162773626	0.788415963
MATK	1.0795088	1.349941978	0.322522397	7.89E-05	0.000240821	3.618304757
CD79B	3.204433068	4.181245028	0.383863454	8.03E-11	1.02E-09	8.991179475
ST7L	1.27043303	1.182104669	-0.103962542	0.08444029	0.117845656	0.928686421
TKTL1	1.623406072	2.841257025	0.807505431	0.147879016	0.191376459	0.718111486
PAX6	0.723169247	0.432116528	-0.742912916	0.001334228	0.003016053	2.520561042
RPUSD1	11.58948477	10.23887585	-0.178759103	0.000829784	0.001973716	2.704715401
RHBDF1	6.972073092	5.732765661	-0.282356387	0.000976795	0.002284664	2.641177648
LUC7L	6.395121522	4.579946215	-0.481641118	1.14E-11	1.79E-10	9.748068201
CACNA2D2	1.197202704	2.737029724	1.19294366	2.27E-08	1.63E-07	6.788015662
TSR3	34.77833789	31.39788056	-0.147521809	0.000951423	0.002231352	2.651431958
PIGQ	6.6610869	5.985661729	-0.154246854	0.003158183	0.006484997	2.188090189
CRAMP1	2.957022377	2.269613459	-0.38169855	4.60E-12	7.86E-11	10.10455586
TEAD3	22.24213151	18.37215841	-0.275773923	1.82E-06	8.36E-06	5.078014891
SELE	1.194670331	2.002168374	0.744950742	3.36E-08	2.32E-07	6.63368726
DNAJC11	7.769265418	6.867793127	-0.177931616	4.86E-05	0.000156777	3.804716888
FMO3	8.805972404	12.91161583	0.55211533	4.17E-09	3.56E-08	7.448348221
E2F2	3.005091285	2.220556338	-0.436487641	7.01E-09	5.68E-08	7.245578156
PSMB1	85.38613757	85.10036147	-0.004836608	0.881132492	0.896383968	0.047505919
SYN1	0.852914438	0.616943454	-0.467262756	0.940645016	0.949238443	0.022624682
JARID2	10.67058962	8.875217582	-0.265785503	2.18E-05	7.67E-05	4.115233952
CDKL5	1.051918914	1.002977812	-0.068733809	0.707383267	0.740273761	0.130607644
CDK11A	1.616492524	1.137573575	-0.506906977	1.42E-10	1.71E-09	8.767843232
NADK	11.49281181	11.49671483	0.000489864	0.386589543	0.439594958	0.356947297
CYTH3	6.342339375	5.76797751	-0.136949538	0.182975154	0.230196932	0.637900468
SYPL1	72.50828873	75.51159251	0.058552218	0.042035703	0.063861303	1.194762225
SPAG9	9.137423813	8.645854562	-0.079778904	0.113205112	0.152049811	0.818014114
CELSR3	0.959453627	0.662983937	-0.533239162	6.18E-12	1.02E-10	9.991210157
AASS	3.208247575	3.715775137	0.211877722	0.012672441	0.022136974	1.654881741
PLEKHG6	7.484901447	6.981041485	-0.100541036	0.56962938	0.614360335	0.211576832
SS18L2	11.05706204	10.21339024	-0.114506264	0.098106878	0.134271935	0.872014753
MPND	9.765776151	8.871125873	-0.138617495	0.03984814	0.060918215	1.215252827
MGST1	16.51408722	28.21207787	0.772615697	1.49E-12	2.87E-11	10.54249602
CRY1	4.858071741	4.603134892	-0.077767074	0.150927718	0.19486854	0.710258268
ST3GAL1	9.805383614	12.8885794	0.394447278	3.09E-08	2.15E-07	6.667145491
MMP25	0.866967379	1.091079603	0.331706744	9.86E-05	0.000293552	3.532314401
IL32	18.27342227	21.54583496	0.237662158	0.002868923	0.005946696	2.225724253
PKD1	4.020323245	2.991275786	-0.426550574	1.52E-10	1.82E-09	8.740725575
MED24	14.0506953	11.60469916	-0.275932401	8.93E-09	7.03E-08	7.153150265
RHOBTB2	3.629396524	5.743756001	0.662264779	5.83E-08	3.83E-07	6.416568124
HEATR5B	5.018184147	4.461261289	-0.169713766	0.000225581	0.000614128	3.211741218
SEC62	25.00353098	25.888599	0.050185049	0.004573931	0.009011888	2.045184228
RPS20	283.1054096	255.6097661	-0.147396358	0.006777028	0.012780264	1.893460162
CSDE1	91.26176865	94.1320353	0.044675175	0.084884462	0.118412494	0.92660247
UBE3C	13.83718135	14.8127732	0.098291669	0.037250213	0.05747123	1.24054951
REV3L	2.230752467	1.995121329	-0.161053952	0.05731996	0.083953204	1.075962726
TRAF3IP3	1.04659008	1.256361205	0.263554811	8.82E-06	3.42E-05	4.465734823
POMT2	2.851562278	2.459033114	-0.213661379	1.41E-05	5.19E-05	4.285147895
VTA1	9.202831944	8.889272841	-0.050012475	0.412757296	0.465678731	0.331913597
MLXIPL	1.156251089	0.752739452	-0.619232232	0.060032349	0.087432563	1.058326789
BAZ1B	20.71289437	18.03899151	-0.199410481	0.000662088	0.001613522	2.792225193
ETV7	4.039044025	4.1656434	0.044525471	0.060116176	0.08753828	1.057801992
SPRTN	3.166688134	3.074983849	-0.04239596	0.74711079	0.776112223	0.110075477
METTL13	13.65310524	12.88213809	-0.08385705	0.28986032	0.342688211	0.465100836
DYRK4	2.558358367	2.298033735	-0.15481839	0.152862504	0.197072552	0.705373859
ZNF207	11.76195039	11.27471107	-0.061036848	0.029744979	0.047128997	1.3267118
UQCRC1	54.22524339	54.00062163	-0.005988608	0.594098489	0.636957663	0.195889433
STARD3NL	6.996475527	8.55580639	0.290275488	5.32E-06	2.19E-05	4.660391565
CD9	316.0923534	339.6079624	0.103524149	0.157149283	0.201764082	0.695156144
NCAPD2	34.99508882	28.72059213	-0.285066976	1.64E-05	5.94E-05	4.226293752
IFFO1	1.690867721	2.012595398	0.251293369	0.001096527	0.002529011	2.597049218
PHF7	1.135742234	0.990176155	-0.197878327	0.00664008	0.012546312	1.901483909
SEMA3G	1.24264887	1.522162913	0.292704077	0.017710422	0.029788317	1.525954033
NISCH	8.162966944	6.964310089	-0.229113174	0.00028952	0.000765972	3.115787278
STAB1	4.531179908	6.426698051	0.504190918	1.18E-07	7.17E-07	6.144260655
FUZ	5.241735477	4.635662376	-0.177269054	0.024698701	0.039983606	1.398118045
IDS	11.70145113	13.98627538	0.257324363	1.09E-06	5.26E-06	5.27900416
PRSS3	2.724783101	2.734928785	0.005361874	0.669332984	0.706243718	0.151045402
ZNF200	1.800278631	1.677858693	-0.101598992	0.088333669	0.122696593	0.911167497
CD4	11.86689172	22.76346238	0.939777911	3.03E-22	6.65E-20	19.17693049
LRRC23	4.16615602	4.204666657	0.013274561	0.813199713	0.83518533	0.078217143
BTK	1.510782341	2.801874809	0.89109667	2.05E-22	5.32E-20	19.27441237
HFE	3.111029076	3.382942769	0.120886892	0.010865455	0.019316226	1.714077723
SCMH1	7.658853777	6.765923594	-0.178841609	0.071481776	0.101859896	0.991996771
FYN	5.127242326	5.227735719	0.028003125	0.224703632	0.27546313	0.559936522
HIVEP2	5.35409848	5.121145126	-0.064177232	0.317325803	0.370518733	0.43118983
ELOA	13.27063039	13.05390125	-0.023755873	0.790364167	0.815226616	0.08872165
LYPLA2	34.38119717	30.92640049	-0.152780853	0.0089955	0.016363572	1.786121884
CLCN6	2.900372087	2.403744623	-0.270954364	0.000133351	0.00038476	3.41480999
MRC2	19.83572188	21.1109072	0.089887674	0.057158902	0.083740937	1.077062185
NME1-NME2	1.436917708	1.317862763	-0.1247773	0.422300693	0.475034905	0.323274478
TSPAN9	14.74731393	12.98494892	-0.183611867	0.15642856	0.201021025	0.696758517
BTBD7	4.015909064	4.0079044	-0.002878505	0.91668363	0.928125043	0.032393509
APBA3	3.494842733	2.952354761	-0.243361447	7.85E-05	0.000239822	3.620111464
MKS1	5.362388319	4.133044629	-0.375670754	1.12E-11	1.76E-10	9.754602766
ABHD5	5.302888566	6.429735355	0.277980926	1.40E-09	1.33E-08	7.876645784
ANOS1	3.617212719	4.154330811	0.199737661	8.84E-05	0.00026632	3.574596665
AKAP8L	10.3509749	7.416728849	-0.480911722	2.71E-18	1.87E-16	15.72806664
MBTD1	4.203482597	3.134346251	-0.423420537	1.58E-08	1.17E-07	6.930457227
UTP18	19.17519055	18.71735588	-0.034864268	0.317921789	0.37110334	0.430505137
RNF216	10.17511068	8.754340976	-0.216974005	1.33E-05	4.94E-05	4.306237279
TTC19	6.256097522	6.607810729	0.078909362	0.057562253	0.084276377	1.074294144
PTBP1	52.68542602	45.8601494	-0.20016288	8.15E-10	8.23E-09	8.084447955
DPF1	0.722888611	0.498650166	-0.53574533	0.001674145	0.003680284	2.434118679
SYT7	5.492542154	4.120758996	-0.414563948	0.44690119	0.499389155	0.301560894
LARS2	4.286879645	4.136687829	-0.051451824	0.658165373	0.696016139	0.15738069
PIK3C2A	6.048114207	5.900401853	-0.035672168	0.566709039	0.611507086	0.213598506
PLAUR	14.47961992	16.42661793	0.182011742	5.02E-05	0.000161445	3.791974281
ANLN	14.49287662	12.74808419	-0.185063525	0.017651522	0.02970529	1.527166202
WIZ	10.81776652	8.497947814	-0.348216276	6.97E-12	1.14E-10	9.943814422
RABGAP1	7.832240888	6.962790458	-0.16975953	0.003847884	0.007727024	2.11198776
DCN	35.52997184	43.24660414	0.283550307	3.24E-05	0.000109004	3.962556986
QPCTL	7.358009554	7.007727104	-0.070368955	0.463244213	0.514403865	0.288695777
PPP5C	11.37047708	10.19922676	-0.156833008	0.002057885	0.004422124	2.354369131
CEP68	5.092311148	4.502275697	-0.17766617	0.018157682	0.030455083	1.516340213
MAP4K3	7.195071159	7.255182434	0.012002937	0.344556322	0.397722131	0.400420242
ZBTB32	0.513511576	0.526997829	0.037400219	0.262991178	0.315204894	0.501407049
TYROBP	41.84202735	81.99768474	0.970630419	9.92E-21	1.49E-18	17.82825884
TMEM159	23.4410202	25.17101992	0.102728315	0.176192199	0.222797232	0.65209021
GABRA3	2.596045452	2.208662133	-0.233142901	0.028899418	0.04593412	1.3378646
BRCA1	3.460693287	2.785060356	-0.313352492	2.47E-05	8.61E-05	4.065041732
ERCC1	11.36367752	10.74024486	-0.081402911	0.075236369	0.106585996	0.972299851
CD22	1.509283044	1.554748597	0.042817928	2.56E-14	7.36E-13	12.13337678
MBTPS2	3.163093787	3.525125677	0.15633836	0.016070587	0.02728951	1.564004262
PRICKLE3	8.936991566	7.531235721	-0.246902662	3.07E-05	0.000104071	3.982671442
LTF	22.43133381	71.75582993	1.677580643	6.89E-23	2.10E-20	19.67716299
EXTL3	5.315193292	5.074942745	-0.066730612	0.949951848	0.956770566	0.019192194
ELOVL5	34.02053157	36.77423841	0.11228978	0.000113587	0.00033348	3.476930362
ALOX5	6.015503524	9.919645469	0.721603057	2.17E-13	5.13E-12	11.28978688
CALCOCO1	6.599056967	6.596858167	-0.000480785	0.963188791	0.968349175	0.013968013
UBR7	13.41524159	12.84081266	-0.063136526	0.844374197	0.863558219	0.063708378
MAP4K5	6.992222371	6.214538359	-0.170103841	0.002766838	0.005758084	2.239721981
EHD3	5.540689422	5.868188656	0.082849752	0.282355501	0.335189553	0.474709526
PSMC4	65.57461558	60.12129163	-0.125261441	0.07023311	0.100383655	0.998336997
MAN2B2	7.341565088	8.093092223	0.140603383	0.00703254	0.013207743	1.879171385
SLC25A39	62.77986203	56.96317813	-0.140272218	0.00318345	0.006529992	2.185087341
MVP	27.37296661	32.82240948	0.261929352	3.68E-05	0.000122139	3.913144666
NUB1	13.75427004	14.384981	0.06468374	0.003699874	0.007461549	2.127171003
PGM3	6.625060398	6.713117586	0.019049305	0.523787285	0.571607831	0.24290183
RWDD2A	1.898805687	1.936770549	0.028560771	0.16208014	0.207444998	0.683097033
CLK1	13.3449258	10.8636439	-0.296783189	1.93E-05	6.88E-05	4.162499506
POLR3B	3.801526685	3.435975518	-0.145859161	0.027724614	0.044320113	1.353399141
ANGEL1	5.018534175	4.828812673	-0.055597543	0.683734979	0.719247082	0.143121891
RNF14	8.074217916	9.107579745	0.173745198	6.69E-08	4.34E-07	6.362682149
DNASE1L1	5.561125633	6.049333179	0.121399192	0.002470093	0.005211554	2.283032724
DDX11	5.941235208	3.994518291	-0.572741369	1.56E-12	2.99E-11	10.52483849
HEBP1	11.25482049	11.77019489	0.064595162	0.001371826	0.003089385	2.510127918
GPRC5A	15.49919818	26.18234515	0.756400743	1.06E-11	1.67E-10	9.777383824
CD6	1.83990329	2.387561207	0.375907781	4.25E-06	1.79E-05	4.747439694
TACC3	12.5567883	10.33762317	-0.280562989	4.87E-08	3.25E-07	6.487740235
UFL1	8.929521928	9.072418928	0.022904322	0.620339702	0.661132534	0.179711471
POLA2	6.948888331	5.96585339	-0.220053673	0.000436763	0.001109358	2.954928119
ZC3H3	11.37069099	9.532683679	-0.254365599	3.63E-08	2.49E-07	6.603142744
CAPN1	53.51380426	55.2813847	0.04688266	0.471917978	0.522396767	0.28199952
MDH1	38.81298566	37.49441661	-0.049863639	0.024975898	0.040361031	1.394037751
SLC30A9	8.015760506	8.793010064	0.133517715	9.81E-05	0.000292177	3.534353278
MTMR11	4.081258629	3.268288208	-0.320478926	0.007583556	0.0140981	1.850839416
COX15	9.664701167	10.4589744	0.113944359	0.000816997	0.001945975	2.71086274
CCDC88C	5.938489629	5.171520325	-0.199507582	0.000483498	0.001216163	2.915008045
YAF2	1.410980804	1.587884837	0.170407923	0.001091773	0.002519165	2.598743328
WAS	4.604831804	6.922289944	0.588100909	9.49E-14	2.40E-12	11.62043073
DPEP1	0.761460506	1.114136025	0.549084267	3.31E-07	1.81E-06	5.742560551
BID	13.71280973	14.94352015	0.123995827	0.089663178	0.124255182	0.90568549
XYLT2	12.68478583	10.84496869	-0.226073274	1.70E-05	6.15E-05	4.210907285
NUDCD3	11.69309011	10.59713881	-0.141981444	0.005609785	0.010814754	1.965983338
GLT8D1	10.13024622	10.21242325	0.011655996	0.606080713	0.647931025	0.188471224
SLC38A5	10.39794125	10.56595526	0.023125297	0.142702828	0.185649561	0.731306073
RALBP1	20.595185	17.86557041	-0.205125109	0.001031678	0.002395406	2.62062085
RUFY3	3.404082669	3.043458059	-0.161554589	0.291264705	0.343956917	0.463495952
SLC11A1	2.420813131	3.618838361	0.580034951	2.42E-07	1.37E-06	5.862800883
WWTR1	11.56819036	14.2028152	0.296013723	1.25E-08	9.50E-08	7.022069385
AGPS	7.572628124	8.271148725	0.127293627	0.000144049	0.000412268	3.38482035
CXorf56	11.9760018	11.72105788	-0.031043558	0.170172746	0.216291865	0.664959815
TTC27	8.680357817	7.869419056	-0.141497378	0.000611744	0.001502826	2.823091322
VSIG2	3.67149853	5.252316332	0.516584786	1.85E-11	2.76E-10	9.559722148
MARCO	7.197106728	19.39480059	1.430180985	6.08E-16	2.44E-14	13.61264446
CYP24A1	7.697193383	12.96726098	0.752469378	0.008187842	0.015066829	1.821978137
PRDM11	2.007885014	1.544650247	-0.378396445	0.000259389	0.000696548	3.157049126
SNAI2	25.30606711	22.24544807	-0.185973154	0.082356133	0.115360804	0.937941726
CD74	455.9017963	780.0968614	0.774930175	9.38E-18	5.78E-16	15.23833413
HGF	0.675602342	0.996773982	0.561092082	6.72E-16	2.65E-14	13.57657125
ZRANB1	3.209160671	3.088143273	-0.055456334	0.176388985	0.222973658	0.651746442
NCDN	7.765109558	7.459588371	-0.057910257	0.142367743	0.185275534	0.732181925
ADGRA2	3.634583119	4.244465542	0.223793004	0.000350688	0.000908965	3.041452834
ZFP64	6.113070964	5.614318371	-0.122786438	0.004375277	0.008668736	2.062044209
SAMD4A	1.534445703	1.729656178	0.172767691	0.016481353	0.027923101	1.55403635
RUNX3	9.634358548	8.239852615	-0.225570083	0.097857111	0.133988967	0.872930961
MRE11	4.666712606	3.964564773	-0.235244127	1.79E-05	6.44E-05	4.191033102
PLEKHB1	2.258904577	2.619164542	0.213483368	1.63E-10	1.93E-09	8.7138742
SERPINB1	42.94370374	56.83373658	0.404300946	1.51E-10	1.80E-09	8.743894693
SPAST	11.24830745	10.99553181	-0.03279055	0.740129526	0.770092683	0.113457003
OSBPL5	3.260856828	2.98687385	-0.126614792	0.427657987	0.480436609	0.318363907
AQR	4.365748271	4.087962928	-0.094846834	0.112646016	0.151377196	0.819939544
FHL1	3.857715236	4.994641871	0.372634584	0.00275015	0.005727181	2.242059072
RTF2	25.85226892	24.84187669	-0.057516737	0.100250512	0.136749144	0.864075385
SLC45A4	4.097981279	3.876929086	-0.079999047	0.127905524	0.168967645	0.77219645
ZNF839	1.61735322	1.388558944	-0.220046368	0.003312567	0.006763665	2.169817927
ZDHHC6	9.130576741	9.549360944	0.064698197	0.253149416	0.305099602	0.515558358
GRAMD1B	0.526194662	0.717472109	0.447326136	0.003352222	0.006835672	2.165218785
RNH1	23.63785342	24.85694032	0.072549695	0.014640426	0.02513499	1.599721284
NDUFS1	7.522846769	7.9742869	0.084076807	0.012154969	0.021364817	1.670300821
ERP44	17.16395547	18.46360949	0.105302553	0.000634299	0.001551384	2.809280709
ALAS1	20.69517735	22.92859701	0.147853468	5.43E-05	0.000173217	3.761408713
AKAP11	4.67361494	4.546783853	-0.039692453	0.531832577	0.579008275	0.237315229
GLRX2	5.703995737	5.51747541	-0.047964609	0.818456068	0.839863833	0.07579112
DERA	20.53247065	23.38948376	0.187952784	0.060284122	0.087741818	1.056793372
STRAP	82.90555231	87.02341422	0.069934895	0.198618373	0.247518096	0.606393044
ABCC2	1.601902573	3.781504618	1.239173975	0.000371884	0.000959591	3.017913626
DEF6	13.5865261	12.1589382	-0.160159376	0.022758384	0.037178711	1.429705672
PLEKHO1	7.728120004	8.298596629	0.102749887	0.001653152	0.003642875	2.438555701
GCLM	20.39473949	35.30008618	0.791474627	4.88E-11	6.52E-10	9.185879353
EHD2	33.90839422	35.66385544	0.072820209	0.017799093	0.029918075	1.52406636
DEPDC1	3.832757927	3.533454576	-0.117303519	0.12515517	0.165727918	0.780604326
CCDC28A	14.12505788	14.46103833	0.033914364	0.099489711	0.135866045	0.866889066
RRAGD	5.460871488	6.489594422	0.248997111	1.23E-05	4.61E-05	4.336278991
HSF2	7.966316052	6.835015781	-0.220968049	0.024856771	0.040193544	1.395843702
HSD17B6	1.823405544	2.908133617	0.67345809	9.63E-09	7.51E-08	7.124142757
NR1H3	4.75107613	6.952597944	0.549297839	2.01E-10	2.33E-09	8.632644213
TYMP	56.16287055	59.31820459	0.078858257	0.084773244	0.118278535	0.927094065
NCAPH2	22.86632838	19.68329544	-0.216252951	0.000115025	0.000337005	3.472364089
TOMM34	27.33265929	24.94220046	-0.132037083	0.057078514	0.083646769	1.077550829
SEC63	12.18837391	11.62570059	-0.068188006	0.268009836	0.320381715	0.494332278
KPNA6	13.28464922	12.65261435	-0.070324621	0.130389534	0.171782862	0.765020165
VIM	95.8428368	123.7243791	0.368387287	1.81E-07	1.06E-06	5.9759565
FAS	5.764343735	7.05833995	0.292172548	3.04E-11	4.27E-10	9.369119897
RNASET2	5.974087394	6.537338996	0.129985168	0.073339421	0.104163914	0.982282709
CD44	71.82814002	76.83770198	0.097265215	0.00395467	0.007920019	2.101273793
KCNG1	2.778258355	1.785559528	-0.637804532	0.001198309	0.002736207	2.562851059
AGPAT4	1.580298043	1.324693773	-0.254537782	0.251619217	0.303490227	0.517855289
SLAMF7	6.490284862	11.22513329	0.790378871	8.10E-12	1.31E-10	9.884329876
BTN3A1	6.924428724	8.335023829	0.267491272	1.47E-05	5.39E-05	4.268246168
MIPEP	5.323211912	4.977686773	-0.09682155	0.704639639	0.737848754	0.132032652
PRKCH	5.001865379	5.367352558	0.101744426	0.008536711	0.015627559	1.806108862
IFNGR1	50.66191862	61.55928996	0.281074877	1.11E-09	1.09E-08	7.964152504
B4GALT7	6.770966534	6.130580618	-0.143338073	0.013849128	0.02396136	1.620488536
SH2D2A	3.86285271	3.380942324	-0.192241263	0.309937815	0.362898922	0.440214321
VRK2	10.68870312	8.583160438	-0.316505947	0.486828068	0.536537445	0.270399964
TNFRSF1B	10.50859218	16.29251231	0.632639679	2.62E-14	7.49E-13	12.12542555
VEZT	8.352543478	8.617294271	0.045019364	0.082247606	0.115239877	0.938397215
POU2F2	1.401527928	1.52605634	0.122807733	0.015250089	0.02604673	1.584246786
BRD9	8.115923542	6.159883422	-0.397852226	1.15E-09	1.11E-08	7.953237644
SNX1	11.42963471	11.657327	0.028457723	0.104386763	0.141671648	0.848717054
TBPL1	5.046481546	4.987327809	-0.017010846	0.505522893	0.554199976	0.256333498
ARNTL2	13.17288004	14.30183332	0.118629292	0.229199475	0.280048782	0.552766312
BCLAF1	12.71907168	11.79659696	-0.108622641	0.019239942	0.032042568	1.494272684
SLC39A9	13.53915615	15.11518235	0.158860561	3.17E-05	0.000107028	3.970504011
IBSP	0.754983765	0.728390113	-0.051734281	0.603932631	0.646078592	0.189714649
TFB1M	4.378558952	4.280942873	-0.032527552	0.485672174	0.535528786	0.271217179
RABEP1	7.107050857	7.612483092	0.099116096	0.017563495	0.029592324	1.52882093
HMGB3	36.31413423	34.58742694	-0.070283494	0.553039269	0.599247712	0.222393615
NUP160	9.549749936	8.676212956	-0.138397492	0.198618373	0.247518096	0.606393044
BAK1	20.09287596	20.79695219	0.049688039	0.029468485	0.046752741	1.33019292
IKZF2	1.435252126	1.468962457	0.033493332	0.102431323	0.139345607	0.855906717
GRN	155.0918698	182.9649819	0.238444495	1.73E-05	6.22E-05	4.205885545
FAM13B	3.023791558	3.20393845	0.083487741	0.021157731	0.034837896	1.457948081
ARHGAP31	2.440809137	3.244166828	0.410488525	1.65E-08	1.22E-07	6.913978449
CENPQ	7.0771861	6.685171315	-0.082211325	0.090012641	0.124717274	0.90407339
SARS	34.08297454	34.73480024	0.02733055	0.10798116	0.145952145	0.835789517
RANBP3	9.964185498	8.487034841	-0.23149128	6.31E-07	3.25E-06	5.488190672
ARID4A	2.504051764	2.36131634	-0.084673057	0.181161112	0.228265053	0.641560572
EIPR1	7.250252749	6.716976884	-0.110219225	0.067974914	0.097549921	1.01077308
PNPLA6	9.006152968	9.514222275	0.079174749	0.254173143	0.306214937	0.513973628
IFT88	1.533708861	1.397236364	-0.134448551	0.150752757	0.194691061	0.710653988
ALG1	3.864754839	4.441144426	0.200554589	6.71E-06	2.68E-05	4.572016025
ZCCHC8	3.465710175	2.983195661	-0.216292408	6.12E-08	4.00E-07	6.39801588
ABCF2	20.7299141	20.46639171	-0.018457365	0.644864246	0.68376068	0.165095877
CHPF2	21.0778088	23.01530193	0.126868474	0.003028509	0.006246725	2.204347616
FUT8	6.36623062	8.038924253	0.336563037	5.63E-08	3.71E-07	6.430264642
UBA6	7.343943637	6.474049693	-0.181886547	0.013695481	0.023721877	1.624850949
GAB2	4.059163057	4.071757143	0.004469221	4.44E-05	0.000144088	3.841372911
ATP6V0A1	5.097282616	5.533657968	0.11850513	0.020646427	0.034096925	1.467284784
SLC4A7	2.62788497	2.856025737	0.120106854	0.022795118	0.037223103	1.429187422
APBA2	3.154987248	2.315443632	-0.446345538	0.003599368	0.007280539	2.137836453
MAP2K3	14.72681679	16.21547838	0.138925961	0.001325688	0.002998053	2.523160723
EFCAB1	0.734648377	0.773970646	0.07522495	0.544833989	0.591550323	0.228008305
TMSB10	2273.489623	2243.614948	-0.019083319	0.854983625	0.87297561	0.05899789
ASTE1	3.960036825	3.799408647	-0.059738956	0.269875312	0.322364291	0.491653072
GABARAPL2	22.32377356	24.78830932	0.151078959	1.67E-05	6.06E-05	4.217440653
SH3YL1	4.497711162	3.715385991	-0.275678916	0.001422467	0.003189135	2.496327068
FAM136A	19.72172224	16.97200498	-0.216628536	9.20E-05	0.000276238	3.558716744
VCL	18.41276964	19.16851277	0.058031754	0.118335867	0.158000955	0.801340289
DEPDC1B	4.244922824	3.51577316	-0.271896335	0.000890639	0.002103685	2.677019249
DAPK2	0.809464381	0.880092694	0.120687881	0.002510622	0.005285608	2.276905009
NSMAF	7.393466359	7.691694084	0.057050467	0.016016503	0.027200637	1.565420928
ADSS	27.18894092	26.72410347	-0.024878406	0.387941033	0.441002962	0.355558493
STAP1	0.807263192	1.073627305	0.411382252	8.44E-10	8.49E-09	8.07127541
TIMP2	41.44365345	48.34522529	0.222222223	5.72E-05	0.000181377	3.74141713
TBC1D23	9.954593299	10.66248147	0.099108954	0.021856607	0.035882434	1.445118101
CUL3	5.892900291	6.067736817	0.042180656	0.152685839	0.196926295	0.70569629
AC118549.1	4.667490319	4.817872223	0.045749102	0.074033694	0.105054189	0.978586624
USP2	0.926229786	0.749847857	-0.304772247	0.161342362	0.206585604	0.684899945
TUBG2	8.623765518	6.300345574	-0.452886989	3.10E-09	2.74E-08	7.561564118
RPL26L1	16.27963797	16.14898297	-0.011625307	0.588572388	0.631989999	0.199289794
FLT4	1.209175477	1.580120359	0.386010828	1.76E-06	8.13E-06	5.090141553
NSUN2	27.60259992	23.64687058	-0.223154892	8.68E-05	0.000262361	3.581101492
FBXO42	4.111803501	3.658601821	-0.168478911	0.00766736	0.014231811	1.84673983
MFAP3	3.104619378	3.691513474	0.249796017	3.80E-08	2.59E-07	6.585910421
MRI1	8.655097893	6.985302283	-0.309227589	8.33E-06	3.25E-05	4.487912272
METTL1	11.14321598	10.72704858	-0.054912471	0.082791404	0.115918385	0.93584768
HOXC8	2.597718809	1.975163417	-0.395273253	0.00037363	0.000963619	3.01609472
AGA	8.660128821	9.972057976	0.203502785	0.000422801	0.001077408	2.967619672
PI4K2B	6.467751948	6.955145701	0.104816388	0.013601678	0.023583005	1.627400848
BOD1L1	3.406870963	3.021225681	-0.17331335	0.012938416	0.022558584	1.646688168
MAT2B	13.59538877	15.65010061	0.203054525	2.31E-07	1.31E-06	5.882029878
EDC4	8.010027873	6.988561067	-0.196811825	0.000949336	0.0022278	2.652123786
TRIO	9.146867576	8.389593067	-0.124676929	0.125458469	0.166058949	0.779737715
VCAN	15.39235404	16.35016878	0.087091641	0.020014266	0.033165463	1.479313934
CLEC16A	3.192160937	2.681184157	-0.251663075	0.001000602	0.002331244	2.6324122
MSR1	2.942519473	7.070006094	1.264659496	3.02E-25	3.02E-22	21.52059869
CDH1	79.36491041	73.14679968	-0.117706545	0.084218922	0.117568317	0.9297097
MTREX	8.56994992	7.853619669	-0.12592904	0.935260472	0.944416613	0.024836382
ZFYVE16	2.573526008	2.735298454	0.087951895	0.025782782	0.041505616	1.381893138
RIPOR1	9.455029064	9.922000793	0.06954918	0.017330636	0.029222112	1.534288396
RAI14	22.74306875	25.35251293	0.156701822	0.000152126	0.000432287	3.364227613
PNKP	11.10181192	9.069182351	-0.291750765	1.47E-08	1.10E-07	6.959002405
PHLPP2	0.777584119	0.722924237	-0.105154294	0.50749178	0.556123582	0.254828688
SPDL1	3.607976639	2.844434978	-0.343047895	1.18E-08	9.02E-08	7.045022634
STAU2	5.340046159	5.48741643	0.039274851	0.002783618	0.005789911	2.237328077
PQLC2	7.54558904	6.780322295	-0.154279676	0.025660331	0.041321304	1.383825984
CTNS	5.091037518	5.34904713	0.071322218	0.096245987	0.132015082	0.879376451
RTN4R	5.457456859	3.96908685	-0.45942169	0.000140862	0.000403891	3.393736359
PHF23	13.5318572	13.98777108	0.047806233	0.208684469	0.258244128	0.587969544
RAB27B	2.935330261	4.270587754	0.540911805	8.55E-07	4.26E-06	5.370440667
LSG1	27.40009788	23.16736325	-0.242087191	0.004486577	0.008866696	2.052238175
PARP3	5.837122437	6.386096343	0.129676988	0.001921817	0.004157842	2.38113203
THAP3	3.415056691	2.945793482	-0.213253236	0.000709868	0.001715469	2.765617106
RIPOR3	1.088672716	0.771502843	-0.49682693	0.039434193	0.060362413	1.219233409
TDP1	3.801454614	3.605745731	-0.076253902	0.070042605	0.10014813	0.999357157
AIFM2	4.282673083	5.397078539	0.333667128	0.000329847	0.000860675	3.065160909
MED17	3.055237327	2.807638253	-0.121927386	0.069947512	0.10003053	0.99986743
RETSAT	14.27715638	14.52742047	0.025069894	0.177573139	0.224161261	0.649439438
CAPG	67.98980349	82.13512605	0.272680939	0.000144766	0.000414169	3.382822806
AP2S1	58.06124542	57.68341725	-0.009418884	0.887448111	0.902042964	0.044772777
ADAM28	1.876206242	2.616843222	0.480009069	1.44E-05	5.29E-05	4.27694185
BARX2	5.510012568	3.433672423	-0.682303199	0.005814434	0.011170569	1.951924698
DCUN1D1	11.79314666	13.19626658	0.162181116	0.078887938	0.111082148	0.954355731
JADE2	7.799507871	7.812293573	0.002363068	0.050653958	0.075409615	1.122573275
ZIC2	3.821854892	2.480708305	-0.623520898	0.01054404	0.018813544	1.725529389
LCP2	3.430966458	5.667845713	0.724185465	2.52E-16	1.13E-14	13.9473029
TRIT1	17.33355363	10.30487494	-0.750240463	4.29E-07	2.28E-06	5.641301324
ADRB1	0.653925508	1.05395578	0.688616132	3.06E-06	1.33E-05	4.875382349
CUL7	13.93913947	11.13712452	-0.323764706	4.46E-05	0.000144672	3.839615235
CTNNA1	40.21234	40.66581331	0.016178177	0.401268396	0.454329403	0.342629156
PHKA2	5.204661566	3.86140819	-0.430677285	1.29E-12	2.52E-11	10.59860384
CNTLN	1.158762038	0.951438338	-0.284402263	0.012411316	0.021758921	1.662362645
EPHA3	0.584832636	0.883798345	0.595693408	8.81E-05	0.000265795	3.575453615
HSPA5	227.46123	228.2477148	0.004979752	0.435586515	0.488146494	0.311449825
DSG2	61.96462377	57.73539725	-0.101988703	0.375881373	0.429236189	0.36730367
OFD1	8.500504922	6.232638084	-0.447705598	1.41E-11	2.14E-10	9.66900524
GPM6B	2.230767801	1.780250798	-0.325459853	0.099111041	0.13544393	0.868240455
YTHDC2	2.791651956	2.503827889	-0.156983691	0.000435752	0.00110697	2.955864163
CTPS2	5.398004757	4.792531343	-0.171638381	0.044129416	0.066684356	1.175976036
ATP6V1H	10.14629864	11.37433437	0.164828591	6.57E-09	5.35E-08	7.271755606
POLR2B	23.0483877	20.94265172	-0.138221709	0.281804878	0.334714479	0.4753255
FAM214A	2.746607542	3.390903234	0.304018834	1.26E-08	9.53E-08	7.020715006
ARAP2	2.611880043	2.681062265	0.037716086	0.147114207	0.190592561	0.719894054
TPR	13.47575549	11.02247605	-0.289917815	3.52E-07	1.92E-06	5.717162751
CP	11.72444539	24.14912492	1.042451233	1.87E-19	1.71E-17	16.76618604
KIAA0556	3.069817114	2.432611794	-0.335646601	5.59E-05	0.000177663	3.750403298
DTNBP1	6.239799382	5.64890304	-0.143528907	0.048933741	0.073128288	1.135914595
XK	1.090959092	0.746728559	-0.546941191	0.20382505	0.253014677	0.596854285
C12orf4	4.795959438	5.073604211	0.081191523	0.042535393	0.064557469	1.190053504
SCML1	2.486759989	2.006993275	-0.309231489	0.006385526	0.012130085	1.916136151
WWC3	8.51828996	8.567862386	0.008371469	0.610817418	0.652412652	0.185477626
GOPC	10.18461979	9.23160243	-0.141739124	0.000683283	0.001658946	2.780167834
ROS1	1.644003437	4.261228659	1.374056154	2.24E-15	7.88E-14	13.10322168
USP28	7.807368992	7.602694833	-0.038325573	0.601788936	0.644183002	0.190990739
TSPAN17	11.05390475	11.55157641	0.063533659	0.085442323	0.119009496	0.924418385
NOP16	9.694386163	8.172839434	-0.24631216	1.93E-05	6.88E-05	4.162499506
CC2D2A	1.587809874	1.815396156	0.193246235	6.69E-05	0.000208189	3.681542565
RRM2B	7.159608932	8.5576779	0.257338591	4.55E-11	6.13E-10	9.212318145
ZNF800	3.810482394	4.089689681	0.102017728	0.019145017	0.031911776	1.496049022
TNFRSF17	2.20931481	3.885638342	0.814552622	1.90E-09	1.75E-08	7.755737616
LMO3	1.111167001	2.04366635	0.87908402	7.70E-17	3.87E-15	14.41234572
MRPS10	26.94274284	27.51503008	0.030323177	0.524188063	0.571924979	0.242660935
RSF1	3.924234562	3.389795188	-0.21121317	0.000876984	0.002077102	2.682542193
VPS13D	3.389898028	3.283200111	-0.046139191	0.209130362	0.258631522	0.587318544
CELF2	2.487738486	3.895689406	0.647043824	8.78E-16	3.34E-14	13.47689944
FAM120A	30.22854088	33.04068631	0.128332312	0.000335341	0.000873109	3.058931523
R3HDM1	6.64703212	6.041223398	-0.137869588	0.014866485	0.025475355	1.593879763
COL9A2	9.404536747	5.132964825	-0.873564506	0.000109648	0.000323319	3.490368567
KITLG	10.17088642	12.76803887	0.328091529	1.21E-08	9.20E-08	7.036040629
VAMP3	36.23951211	40.26050677	0.151801799	1.53E-05	5.60E-05	4.251784009
PER3	3.207779348	2.889567841	-0.150721166	0.493406123	0.54275022	0.265399992
TNFRSF9	1.073265953	1.149650077	0.099187192	2.05E-10	2.37E-09	8.625879401
EPN3	7.013929361	6.251692588	-0.165976062	0.093688311	0.12891558	0.889694594
LTBP1	23.57329437	18.60987801	-0.341084791	0.191409683	0.23974313	0.620253829
ELN	8.269509377	10.94791608	0.404782638	8.28E-06	3.23E-05	4.490186998
RFC2	24.99924003	22.22046686	-0.16999511	3.68E-05	0.000122139	3.913144666
ARID1B	6.045618016	4.991758829	-0.276341593	0.000888676	0.002099368	2.677911502
CLPTM1L	37.15049542	35.05829571	-0.083625586	0.899613301	0.912918762	0.039567867
NEDD4L	5.919314518	5.84510747	-0.018200564	0.719776216	0.75137497	0.124143276
FOXP3	2.157253063	2.703407905	0.325583784	3.96E-05	0.000130132	3.885615792
PPP1R3F	1.276972977	1.103497647	-0.210644443	0.135953671	0.178029127	0.749508938
HEXB	18.55310545	24.59741117	0.406845795	1.81E-19	1.67E-17	16.77826497
PTCD2	0.891178984	0.821434133	-0.117570316	0.005578073	0.010760278	1.968176508
JKAMP	8.621388514	9.706850438	0.171083023	9.25E-07	4.57E-06	5.340074939
DKK3	21.36361895	25.50485972	0.255616109	0.000304339	0.000801096	3.09631544
ARHGEF5	5.927385684	5.702261005	-0.055861858	0.516998196	0.565149277	0.247836823
NFE2L3	14.33642726	11.15558893	-0.361918861	0.052574407	0.077866716	1.10864814
MCUR1	8.830519434	7.997640235	-0.142923919	0.143038518	0.186008594	0.730466991
LIMA1	28.11215442	30.81187269	0.132292348	0.014740519	0.025281752	1.597192832
LETMD1	8.249003235	7.341897825	-0.168066765	0.019591529	0.032548061	1.487474884
LAMC3	1.990277423	2.418080566	0.280892773	0.000474668	0.001196659	2.922029736
TNIP3	1.012093975	1.631934178	0.689239616	4.68E-14	1.27E-12	11.89744885
MAPK9	4.400963215	4.443319936	0.013818712	0.077276239	0.109118534	0.962101479
FAM160A2	7.918146183	6.574367685	-0.268310558	2.34E-07	1.33E-06	5.877100341
HERPUD1	22.42354946	29.69718091	0.405311323	1.34E-10	1.62E-09	8.790733335
HOMER3	14.38137456	11.66261267	-0.302310556	0.001564951	0.00346765	2.459964719
RAD51	6.268329759	5.500225037	-0.188590431	0.00251573	0.005294217	2.276198274
POLQ	2.519723244	1.858772577	-0.438915017	1.10E-08	8.42E-08	7.074580594
CYBA	29.71146734	40.72074031	0.454743934	1.00E-11	1.58E-10	9.801604611
THOC3	6.801955618	6.62746488	-0.037492472	0.377542346	0.430911772	0.365611642
HEBP2	8.459570438	7.62329061	-0.150170533	0.251873801	0.303773769	0.51744973
PLEKHA5	4.821063639	4.190212835	-0.202327948	0.068347079	0.098002739	1.008761786
PRSS8	34.12915019	33.8120015	-0.013469073	0.460996192	0.512199721	0.290560663
SIKE1	7.165181952	6.608403677	-0.116701524	0.040026671	0.061149133	1.2136097
RRP12	6.942413944	5.853564554	-0.246121961	3.14E-06	1.37E-05	4.864415819
FNIP2	2.39800545	3.001596606	0.323895164	7.79E-05	0.000238119	3.623205437
MSMO1	28.85770274	31.7825565	0.139278719	0.001866628	0.004050256	2.392517541
TTC17	6.703653657	6.076213267	-0.141775107	0.016901313	0.028575548	1.544005437
FSTL4	2.363671461	2.036055075	-0.215252935	0.027206264	0.043580948	1.360703324
FOXN3	6.884645786	7.150567615	0.054675338	0.105972365	0.14358587	0.842888295
METTL24	0.828391141	1.391562421	0.748321594	4.76E-06	1.98E-05	4.702851662
AKR7A2	23.58453312	23.06433468	-0.032177365	0.90253657	0.915467735	0.038356958
MRTO4	22.80043233	21.12410744	-0.110170796	0.010656502	0.018994623	1.721369325
USE1	9.921348988	8.756287251	-0.180217012	7.16E-05	0.000220739	3.656120146
NRIP2	1.218419396	1.066769732	-0.191762017	0.007780389	0.014415841	1.841160013
LAMA3	17.9424346	13.71370076	-0.387757715	0.13070265	0.172151693	0.764088701
AP5M1	2.875989986	2.943174873	0.033314612	0.103731682	0.14086851	0.851186078
ANAPC4	3.393034701	3.157251649	-0.103906929	0.116892698	0.156368957	0.80584946
KCNQ1	3.565221694	5.378963541	0.59333642	7.99E-11	1.02E-09	8.99224644
TRAPPC3	17.02344637	16.45182417	-0.04927558	0.123197637	0.163413661	0.786711641
THRAP3	34.24728466	31.1179195	-0.138244	0.000924626	0.002175385	2.662463873
PHPT1	32.17789135	30.39189186	-0.082383304	0.211370185	0.261173394	0.583071067
ENTPD2	2.422909595	1.832277227	-0.403102772	0.005599196	0.010797014	1.966696339
LY75	1.627494193	1.657648979	0.026486141	0.11703639	0.156507407	0.805465103
ARID4B	4.718531155	4.3669959	-0.111696652	0.055726254	0.081934901	1.086531068
OPN3	2.713341184	3.360057742	0.308415558	0.000232778	0.000632505	3.198936352
SDCCAG8	5.002839012	5.094461996	0.02618277	0.406814611	0.459673358	0.337550667
HHAT	2.266639489	2.16373611	-0.06703039	0.727155339	0.758011137	0.120324413
KIF1B	4.512185815	4.144600621	-0.122593392	0.246063733	0.297572997	0.52640648
FOXC1	6.478531187	4.654290613	-0.477105467	0.141199701	0.184109279	0.734924322
TBC1D22A	9.100783139	9.491406964	0.060631265	0.175799119	0.222408519	0.652848581
SYNE2	5.392880263	4.131104356	-0.384528498	1.09E-07	6.68E-07	6.174976729
PLEKHH1	1.200562455	0.921005736	-0.382428411	3.38E-06	1.46E-05	4.836822557
CHRDL2	0.478337506	0.988667105	1.047455914	1.06E-12	2.13E-11	10.67135134
FAM168A	8.377971566	7.926402303	-0.079934795	0.294370431	0.347334808	0.459251691
GALC	4.170759514	4.773787541	0.194824231	0.008629879	0.015783274	1.801802903
NOP58	33.32025709	26.48162108	-0.331408093	1.36E-09	1.29E-08	7.889403624
SZRD1	30.48043689	31.603519	0.052201627	0.048371345	0.072378105	1.140392792
CUL1	26.02061531	25.67638107	-0.0192132	0.714718124	0.746845675	0.12676913
FAM114A2	2.317613347	2.492117311	0.104732083	0.000589937	0.001454071	2.837414459
CYFIP2	2.409172576	2.677980835	0.152607894	1.48E-05	5.43E-05	4.264910524
TAB2	17.1041301	17.69773782	0.049220231	0.051828689	0.076937841	1.113860003
GINM1	24.04820912	25.56688465	0.088346918	0.003114407	0.006402704	2.193636605
EIF2AK2	9.836595259	9.573408956	-0.039126302	0.472297118	0.522779306	0.281681612
USP36	8.221556809	6.566881327	-0.32420322	2.12E-09	1.93E-08	7.713399891
KMT2C	4.101191344	3.798065141	-0.110778406	0.021927587	0.035983792	1.44389307
MCOLN3	1.499026507	1.503694441	0.004485539	0.958284841	0.964228077	0.015820227
PUM2	26.9394296	25.09987296	-0.102039242	0.005121414	0.009986982	2.000565717
MRPL43	14.32693331	14.87989043	0.05463407	0.393546283	0.446527527	0.350151763
HPF1	12.07897524	11.80866193	-0.032652566	0.785392054	0.811011154	0.090973173
ZFR	19.04717787	18.22972949	-0.063284103	0.326949548	0.380358471	0.419806908
RC3H2	5.324951299	5.190551474	-0.036880504	0.528606962	0.575979672	0.239592844
IL17RB	1.979439741	1.31231392	-0.592979279	0.867071592	0.883638032	0.0537256
TRAF3IP2	7.704014685	6.569646572	-0.229794693	0.003847884	0.007727024	2.11198776
DCBLD2	6.975119538	8.075224769	0.211284475	0.036252172	0.056120423	1.250879063
SERPINB3	40.10767289	45.0607042	0.167991599	0.203168622	0.252361003	0.597977755
SOAT1	7.208077008	9.068574367	0.331261344	1.35E-10	1.63E-09	8.787557988
GDI2	63.26595271	72.31978303	0.192961044	5.39E-05	0.000172001	3.764469198
PRDM1	6.396720687	7.454195155	0.220720101	0.018339337	0.030723371	1.512531136
ATG5	12.95472305	14.44678825	0.15727062	0.057643207	0.084386968	1.073724619
TMCC3	2.948329255	3.445564841	0.224842861	1.25E-05	4.68E-05	4.33018747
PITHD1	26.05373478	23.43266849	-0.15296894	0.000717868	0.001733189	2.761154147
MTA3	4.682971956	4.373784163	-0.09854237	0.015095614	0.025816864	1.588096511
USP13	4.054352587	3.665513961	-0.145456058	0.432332826	0.484918894	0.314330894
SEC61A1	114.5529448	121.7156631	0.087500289	0.019239942	0.032042568	1.494272684
RASGRF1	0.411785089	0.774056736	0.910547725	1.66E-12	3.16E-11	10.50002871
CROCC	4.952347185	3.439354631	-0.525974579	1.01E-09	9.98E-09	8.0010302
POLR3E	5.059199056	4.17802532	-0.276087768	3.03E-08	2.12E-07	6.673800148
ZC3H11A	16.36581625	13.87736728	-0.237951663	1.09E-06	5.27E-06	5.278462611
YIPF1	15.49168057	16.74708837	0.112416633	0.000163024	0.000459731	3.337496132
NDC1	11.20598085	10.2593241	-0.127333246	0.049075194	0.073318576	1.134785979
DGKG	0.996814131	1.326427304	0.412149184	3.82E-05	0.000126364	3.898375568
FLYWCH1	6.211670992	6.47722304	0.060394006	0.590270197	0.633638315	0.198158569
UNKL	2.605531492	2.618676471	0.007260139	0.822284018	0.843458482	0.07393629
TBXAS1	1.899409575	3.520546497	0.890248365	2.46E-21	4.26E-19	18.37061927
PARP12	9.38249321	9.021682972	-0.056574751	0.773824793	0.800393223	0.096696597
ALDH18A1	28.10909625	27.45672626	-0.033877451	0.652387944	0.690797623	0.160649166
TARBP1	9.381345056	7.839289869	-0.259071813	5.40E-05	0.000172417	3.76341926
GATB	1.416657319	1.371247788	-0.047001527	0.46813582	0.518836931	0.284969118
CDK17	5.164277067	5.38175443	0.059510158	0.123797392	0.164111361	0.784861353
PSD	1.102178192	0.856933771	-0.363101874	0.14901165	0.192730148	0.715050345
CTDP1	4.264382191	3.716715096	-0.198308641	0.000678689	0.001649591	2.782623667
YBX3	45.78651802	40.98351225	-0.159879228	0.063024563	0.091252912	1.039753269
STYK1	3.215658366	3.302987174	0.038657226	0.393716913	0.446656051	0.350026778
WNK1	17.87591626	18.17593722	0.024012565	0.569211749	0.613994944	0.211835205
CCAR1	13.61772045	11.47342061	-0.247189651	6.38E-10	6.59E-09	8.180818384
OGFR	11.28194525	9.587696777	-0.234759653	0.000177244	0.000495882	3.304621491
GNA15	23.3650373	21.90329042	-0.093203726	0.99950901	0.999701569	0.000129626
PIGV	5.114159048	5.244821108	0.036396537	0.230632426	0.281600818	0.550366088
SNRNP40	14.07857832	13.79182328	-0.029688461	0.89036545	0.904713067	0.043489137
QSER1	6.662128996	5.948492386	-0.163459217	0.007938242	0.014678632	1.833314409
MPC1	14.07241498	15.36740264	0.127003413	0.000739062	0.001779119	2.749795071
ACAA1	4.73286149	4.978909622	0.073117126	0.005442515	0.010530083	1.977568221
HDAC7	9.148601904	8.375810382	-0.127322505	0.025823712	0.041567208	1.381249142
SPAG4	4.664516242	5.431487823	0.219619976	0.002361706	0.005005929	2.300515327
NCKAP1	11.07003071	12.18227018	0.138123782	0.014967939	0.025626651	1.591308145
MRPS35	39.3258349	41.56582307	0.079920385	0.109337021	0.147477622	0.831273874
GUCY1B1	4.751896566	5.282673788	0.152764891	0.00022943	0.000624061	3.204773212
SFSWAP	5.365649645	4.181898327	-0.359594869	8.78E-16	3.34E-14	13.47689944
TNK2	10.27857244	7.962779899	-0.368295821	6.99E-06	2.78E-05	4.556087183
MON2	2.84262178	2.703328674	-0.072485229	0.283182792	0.336069185	0.473571307
CDH3	51.67442299	41.89189686	-0.302779164	0.241830162	0.293136024	0.532930807
GPBP1	12.31408931	11.50118093	-0.098527935	0.170940674	0.217073053	0.663394086
DGAT2	2.102504939	1.44000644	-0.546033926	0.019239942	0.032042568	1.494272684
ZNF112	1.360342358	1.081757179	-0.330593086	0.000120801	0.000351942	3.453528734
MRPS24	4.713897474	4.094722102	-0.203154837	0.005483905	0.01059437	1.974924843
WAPL	8.229677386	8.404466124	0.030320302	0.625124954	0.665094689	0.17711652
VMP1	32.20722885	29.58090474	-0.122718356	0.281529839	0.334438811	0.47568333
POLD1	11.17329192	8.554399771	-0.385315766	2.32E-09	2.09E-08	7.679202224
EIF4B	52.90572956	55.82084992	0.07738012	0.0057059	0.01097695	1.959518313
SLC6A16	0.581944555	0.479465977	-0.279453259	0.158507408	0.203289927	0.69188414
BICRA	2.762936101	2.302966298	-0.262708898	1.42E-06	6.68E-06	5.175019
SPHK2	2.955795167	2.803334182	-0.07640256	0.451695368	0.503734451	0.297798346
RPL18	179.2628719	167.6334355	-0.096766783	0.025255785	0.040754129	1.389828385
CA11	6.76411992	6.909502396	0.030679578	0.051238505	0.076177903	1.118170985
ISOC2	11.15019365	11.84750042	0.087513946	0.13148799	0.173010514	0.761927505
U2AF2	53.22493367	45.79730323	-0.216839599	2.30E-06	1.03E-05	4.986912579
EPN1	9.186524681	8.482862518	-0.114968004	0.114188787	0.153186078	0.814780704
MED29	20.60184498	19.08470562	-0.110356609	0.160240455	0.205326622	0.687554737
AHRR	0.923483287	0.588944563	-0.648954012	1.49E-05	5.46E-05	4.262687429
ZNF275	3.964893778	3.834671928	-0.048179061	0.740594286	0.770421854	0.113271406
MTMR1	11.94278646	10.60295083	-0.171673656	0.012826999	0.022381862	1.650103782
GPC1	69.7652318	71.48650603	0.035162707	0.493406123	0.54275022	0.265399992
ADCK1	2.036877148	1.770423612	-0.202264371	0.000793733	0.001897237	2.721878383
HAGH	5.462434151	5.003868223	-0.126500187	0.55923273	0.604696596	0.218462476
RNF4	9.517486028	10.10253692	0.086065171	0.001670629	0.003674111	2.434847752
CASP8	4.400864593	4.725000454	0.102527485	0.011635933	0.020526635	1.687682239
LIMCH1	2.736918026	4.972003941	0.861275215	9.45E-14	2.39E-12	11.62104587
INTS13	14.23390492	13.18592602	-0.110332612	0.083338104	0.116568575	0.933418514
TM7SF3	28.13616196	33.16938529	0.237426731	0.001175247	0.002689856	2.570271032
DLX3	1.981427889	1.198388229	-0.725445105	0.000898529	0.002121359	2.673385854
SPA17	1.345390038	1.479090592	0.136685937	0.025275877	0.040782325	1.389528017
WISP2	1.018851707	1.566452804	0.620557219	5.44E-08	3.60E-07	6.443577432
DMRT3	1.670022917	1.424258464	-0.229656921	0.430160944	0.48277286	0.316257153
ST3GAL6	1.11310724	1.22332288	0.136212642	0.005620392	0.010832521	1.965270462
ATP2C2	2.654190004	3.056680518	0.203694119	0.029285387	0.046485926	1.332678513
NGFR	9.883355833	7.004705139	-0.496676661	0.627305319	0.667141027	0.175782351
TAF2	7.963109371	7.262585896	-0.132848551	0.001360155	0.003068425	2.51308445
HIPK2	4.730949759	4.999608516	0.079685292	0.064699874	0.09335747	1.029850927
TNPO3	18.94595537	17.5118911	-0.113555003	0.008629879	0.015783274	1.801802903
RFXANK	20.130585	18.63800366	-0.111141758	0.002562138	0.005378797	2.269314818
TMEM161A	14.20226254	11.94840597	-0.24930262	7.96E-06	3.12E-05	4.505687467
LPAR2	9.86833761	8.216724785	-0.264243628	6.41E-07	3.29E-06	5.482576038
CTSA	30.6872963	36.50811999	0.250575835	6.85E-06	2.73E-05	4.563881868
SUGP2	8.455037482	6.434128627	-0.394066373	6.08E-09	5.00E-08	7.300930952
SLC12A2	3.475787907	3.687819341	0.085427931	0.002840227	0.005891134	2.229801074
SNX24	3.672306524	3.779861629	0.041646938	0.03334266	0.052061346	1.283484605
EYA2	15.2445116	13.58824821	-0.165930453	0.619471372	0.660387859	0.18020092
CNN2	72.3762863	73.25334163	0.01737749	0.981344066	0.983617597	0.00717371
ABCA7	3.713388188	2.940217368	-0.336813323	0.001525723	0.003394733	2.469194406
SNCAIP	1.868908228	1.201917156	-0.636858268	0.001011599	0.002354754	2.628054423
DDX20	3.23224797	3.092622729	-0.063707033	0.362756548	0.416508164	0.380376482
BTBD1	17.670815	18.74068848	0.084805375	0.004409253	0.008728282	2.059071238
FAR2	1.362868799	1.474384325	0.113465955	0.025497845	0.041080887	1.386360191
BCAS1	0.987992636	1.208047629	0.290105142	1.85E-05	6.63E-05	4.17880812
CHI3L2	2.303517013	3.543591467	0.621374035	1.71E-15	6.18E-14	13.20884979
SBNO2	18.37916829	17.26687727	-0.090064288	0.142367743	0.185275534	0.732181925
PMS1	3.247147116	2.850345422	-0.188035985	0.000260011	0.000697979	3.156157793
HMG20B	20.68673857	16.41310847	-0.333857714	5.57E-11	7.34E-10	9.13440861
CALCRL	4.126215001	6.341528255	0.620011563	7.95E-17	3.95E-15	14.40297775
TAF11	25.68257922	22.05906098	-0.219418716	1.24E-05	4.65E-05	4.332530527
ANKS1A	8.113244928	7.218293016	-0.168621334	0.008771335	0.016006274	1.79570975
AP3D1	23.81381809	20.69483988	-0.202527862	7.50E-05	0.000230093	3.638095694
ZNF76	5.132402303	4.552711088	-0.172908351	0.01167672	0.020593922	1.686260947
SLC9A3R2	10.52438123	12.55165009	0.254141625	0.012070569	0.021228445	1.673081818
NTHL1	6.665226685	5.568477396	-0.259371041	4.33E-06	1.82E-05	4.740684306
UHRF1BP1	3.825034149	3.865750366	0.015275849	0.693703817	0.728110853	0.137802495
GNAI3	4.417386044	4.637089367	0.070026613	0.013118465	0.022854597	1.641026433
OAT	30.3326479	37.71846906	0.314399676	7.14E-07	3.63E-06	5.440003294
WDR3	5.997418753	5.467390586	-0.133489264	0.140535563	0.183381484	0.736644517
PKN2	9.268996462	9.176856825	-0.01441305	0.943093449	0.951031432	0.021805129
WDR18	20.17676714	16.79276122	-0.264855563	1.52E-07	9.04E-07	6.043820432
NTN1	7.59949973	6.454410541	-0.235619105	0.185210556	0.232708487	0.633187777
MCM10	3.874845279	2.991749455	-0.373149344	1.10E-06	5.32E-06	5.274399923
DGKA	10.00969863	8.072885382	-0.310242225	0.000429729	0.001092739	2.961483441
ANKRD44	0.979894609	1.335989471	0.447210143	4.08E-09	3.49E-08	7.456602621
ADAT1	5.554722028	5.748942442	0.049581869	0.020545469	0.033944593	1.46922939
TBC1D22B	7.432411785	7.428132618	-0.000830862	0.943093449	0.951031432	0.021805129
NDUFB4	63.44293797	61.1285851	-0.053612408	0.186028418	0.233641852	0.631449359
SPEN	8.778209135	7.334800199	-0.259168975	7.36E-06	2.91E-05	4.536163233
MYLK	4.898780943	5.985462424	0.28903993	8.50E-06	3.31E-05	4.479737538
ZC3H15	28.46128637	28.07491434	-0.019719248	0.690526053	0.725215333	0.139533023
MAP2K4	5.764947785	6.276801697	0.12272209	0.000234469	0.000636101	3.196473971
TMEM206	7.504729641	7.519249466	0.002788567	0.997054064	0.997566458	0.001058162
SLK	12.16330531	11.6453158	-0.062785563	0.221431471	0.271965551	0.565486103
CYB5R4	2.87336486	3.221955131	0.165195205	0.000104774	0.000309885	3.508799886
COL17A1	66.75096023	43.79087612	-0.608158277	0.012849214	0.022415603	1.649449569
GSTO2	2.267461184	1.743871886	-0.378783798	0.004512623	0.008911386	2.050054744
SEC61A2	2.775683696	2.072036731	-0.421793597	1.91E-07	1.11E-06	5.954707441
PRKCQ	1.512262838	1.762517553	0.220928717	0.007432045	0.013874399	1.857785829
ASB1	3.828689319	3.402629574	-0.170200495	0.000813377	0.001938836	2.712458973
FAM107B	6.849510144	9.840620878	0.522748528	4.85E-12	8.20E-11	10.08620245
ME1	24.24553081	36.66879733	0.59683411	1.06E-07	6.55E-07	6.183527842
TBC1D1	4.60030015	4.814720562	0.065724075	0.001314379	0.002973774	2.526692083
CDK13	7.604290498	6.768462689	-0.167985453	4.88E-05	0.000157159	3.803661714
MTHFD2	29.99143802	31.00578446	0.047986693	0.116749144	0.156217175	0.806271219
SLC9A7	4.016891879	3.579815	-0.166194597	0.314060978	0.367119464	0.43519259
YBX1	312.8614064	299.9774267	-0.060669761	0.454288847	0.50593842	0.29590234
PDE4A	3.284070201	3.933467988	0.260316875	1.06E-05	4.05E-05	4.392508106
PPP2R5A	20.15658702	24.70226841	0.293392153	5.89E-08	3.87E-07	6.412630304
ELAVL1	14.7814314	13.20760562	-0.162417037	5.07E-06	2.10E-05	4.678557417
TIE1	1.999881544	3.091527932	0.628405491	3.06E-11	4.30E-10	9.366275398
DIP2B	11.79488156	12.19063881	0.047612796	0.719315878	0.750944755	0.124392012
SMARCD1	18.59655878	16.43878013	-0.177932436	3.04E-05	0.000103321	3.985810283
KDM4A	15.4335517	13.13206369	-0.232976453	0.005684413	0.010939669	1.96099583
NFYC	9.955185637	8.576019482	-0.215140035	3.19E-05	0.000107849	3.967181942
ZMYND12	0.570646912	0.70211849	0.299116166	9.48E-06	3.64E-05	4.438373203
SLC9A3	1.764854565	1.648861991	-0.09807865	0.002271622	0.004838691	2.315272087
ASPM	4.079690972	3.334826788	-0.290848046	2.62E-06	1.16E-05	4.935777848
CD84	1.417334193	2.837820086	1.001603156	4.75E-20	5.60E-18	17.25147993
ELOVL1	38.10738861	39.44463028	0.049758167	0.012176151	0.021399633	1.669593673
SPI1	10.73095636	18.28156099	0.768610605	5.44E-16	2.21E-14	13.65530885
ZNRD1	6.099144705	5.481904	-0.153929881	0.010808109	0.019229644	1.716028758
CLDN18	1.560525473	6.524740097	2.063888528	3.44E-16	1.47E-14	13.83160881
ZBTB11	5.295361534	5.127996888	-0.046333799	0.329995442	0.383500896	0.416233618
ATXN3	0.932119078	0.829219048	-0.168761013	1.79E-05	6.43E-05	4.192036043
GOLGA5	19.58366422	20.33424149	0.054260449	0.037985484	0.05846086	1.233134798
FGFR2	15.35649417	14.11171145	-0.121955925	0.871915661	0.888225941	0.051476547
ISOC1	11.05681313	10.2644121	-0.107284623	0.28235549	0.335189553	0.474709526
TRMT11	5.172531785	4.704502948	-0.136828302	0.003460092	0.007028946	2.153109802
MSANTD3	9.545537311	10.16204006	0.090291743	0.13133063	0.172861875	0.762300781
KIF26A	1.142504408	0.706562465	-0.693310716	0.001545222	0.003430279	2.464670585
ATG2B	2.324533967	2.185075613	-0.089258303	0.034481569	0.053651392	1.270419005
ARFGEF1	7.783093924	8.232390657	0.080967678	0.028295749	0.045089655	1.345923091
MTFR1	8.74847394	9.341487048	0.094620848	0.102302004	0.139230488	0.856265653
STAG3	0.763092766	0.641840806	-0.249642935	0.027077991	0.043402254	1.362487711
FECH	7.744758948	10.39061938	0.423989413	1.11E-06	5.37E-06	5.269931364
PFKP	36.75504396	34.06769819	-0.109537773	0.285674556	0.338665033	0.470229641
IDI1	20.5859161	20.99547658	0.028420885	0.342049342	0.395443773	0.402915259
SP100	4.680102154	5.340629757	0.190469852	5.74E-05	0.000181815	3.740370167
KLF6	21.99238283	23.96204947	0.123747381	0.007473095	0.01392766	1.856121851
PLPP1	11.91574755	13.34009903	0.162899912	0.000815185	0.001942848	2.711561138
NEO1	12.7448988	11.62842865	-0.132263759	0.147457815	0.190974179	0.719025349
TRAM1	53.71236661	77.00110701	0.519624898	2.06E-21	3.65E-19	18.43779327
PHKA1	3.675179822	3.44841657	-0.091880778	0.111257799	0.149796008	0.824499761
TNFRSF1A	44.72696655	50.21147295	0.166872131	4.03E-07	2.16E-06	5.665256554
CACNB1	1.582618673	1.179163103	-0.424550397	2.75E-05	9.46E-05	4.023972871
EVI5	2.207536035	2.420184669	0.132680147	0.000884763	0.002091074	2.679630544
STOML1	1.842337426	1.847242165	0.003835692	0.267478488	0.319844718	0.495060817
PKM	228.846623	262.3940651	0.197354086	9.76E-05	0.00029092	3.536226511
DHX29	8.061114665	7.094933729	-0.184190135	0.044978042	0.06784824	1.168461414
DNTTIP2	10.6750921	11.26046685	0.077018126	0.110981783	0.149501926	0.825353213
METTL22	2.022600525	1.720630684	-0.233273938	1.54E-05	5.63E-05	4.249767872
TP53BP1	3.9383654	3.60489554	-0.127639515	0.055411983	0.081503602	1.088823197
TRO	2.502382685	1.636914997	-0.612323028	0.000211296	0.000578473	3.237716695
RRP15	3.914347008	3.365312853	-0.218031027	1.50E-05	5.50E-05	4.259660314
RHOA	142.7020012	177.33594	0.313479384	1.96E-20	2.64E-18	17.57906644
DHX8	8.915244163	8.064764474	-0.144641909	0.001512849	0.003368977	2.472501975
PMS2P4	2.008427307	1.946094619	-0.04548439	0.077586071	0.109476631	0.960678576
PRKCZ	3.411865943	3.286674446	-0.053932402	0.336760861	0.390285766	0.408617287
ZFY	1.401637168	1.493497171	0.091581568	0.353761588	0.407502163	0.389870082
IARS2	39.74093398	38.79279753	-0.03483696	0.471917978	0.522396767	0.28199952
SYT1	2.804853896	1.830325794	-0.615825156	0.020112943	0.033314803	1.47736275
IDH3G	21.46196987	20.25917818	-0.083206847	0.065596272	0.094510818	1.024518478
PDZD4	1.684693396	0.878653499	-0.939119804	0.01883155	0.03145998	1.502241561
PDK3	5.489135816	5.694378222	0.052959285	0.134665976	0.176625059	0.752947679
HYAL2	10.37549167	12.51003309	0.269905902	1.97E-09	1.81E-08	7.742714702
HDAC4	2.035943098	1.980753182	-0.039648121	0.233758969	0.284949201	0.545232556
RASSF1	5.562060777	5.47597343	-0.022504063	0.895230962	0.909182462	0.04134895
FGFR3	41.18225458	27.37677842	-0.589070128	0.019239942	0.032042568	1.494272684
IFI35	17.51728671	20.7678968	0.245575789	4.06E-05	0.000133278	3.875240853
HEATR6	5.521152622	4.610376255	-0.260084988	1.94E-07	1.13E-06	5.948804022
COASY	24.7225041	23.41827686	-0.078189954	0.011334038	0.020048567	1.697916656
PLEKHH3	8.214862108	6.387742608	-0.362930178	2.77E-06	1.22E-05	4.914345228
MEF2A	7.827427359	8.403366247	0.102429148	0.001812899	0.003950182	2.403382929
OTUD5	21.4610871	19.24568797	-0.157187913	0.000285412	0.00075729	3.120738049
TBC1D25	6.223728446	6.089077315	-0.031555483	0.213853965	0.263823802	0.578686025
ACSL4	10.68371202	14.07360769	0.397579209	7.14E-15	2.28E-13	12.64205718
INPP5A	6.688127069	6.814116147	0.026924281	0.230632426	0.281600818	0.550366088
GPKOW	15.30340344	14.02196712	-0.126163783	0.004233507	0.008425363	2.074411381
GRIPAP1	9.220258462	7.463144195	-0.305023632	1.05E-07	6.50E-07	6.187069532
FTSJ1	18.35331237	18.07511802	-0.022035395	0.617736305	0.658718537	0.181300115
PRR11	8.334968219	7.475801573	-0.156948421	0.004854605	0.009514343	2.021621189
ATP11A	4.678273622	5.672189101	0.277929386	0.000929724	0.002186388	2.660272695
POLR1A	6.700036976	5.661664385	-0.242942826	9.55E-07	4.70E-06	5.328249398
LAPTM4A	160.9364508	168.5812248	0.066952748	0.206465333	0.255863905	0.591990976
TTC7A	8.941699606	9.942195303	0.153015364	0.000951423	0.002231352	2.651431958
IP6K2	11.48318063	9.650626793	-0.250827746	0.000266952	0.000714641	3.14591235
SRBD1	3.854033649	3.727786127	-0.048050076	0.295789438	0.348665745	0.457590718
RASGRP2	0.942478369	1.050176783	0.156100793	4.48E-06	1.88E-05	4.726951463
PSME4	15.5710933	13.91304301	-0.16243225	5.82E-06	2.36E-05	4.626547601
IFT80	3.314843448	2.732592774	-0.27867026	0.000613132	0.001505997	2.822175881
SIRT2	11.12504916	10.49512097	-0.084092916	0.355982322	0.409696642	0.387537595
ERLEC1	33.9451649	39.97518012	0.23589844	1.33E-06	6.31E-06	5.199899318
PPP2R5B	7.7168719	6.754984677	-0.19206366	0.007256492	0.013585751	1.866916343
PITX1	32.07216155	25.47954354	-0.331982157	0.098859234	0.135194712	0.869040294
MAST4	3.489650419	3.333210907	-0.066169913	0.513819175	0.562068664	0.250210626
ADGRF5	3.615390754	8.457559196	1.226089786	4.43E-23	1.57E-20	19.80490741
SDK2	3.53820683	3.028824112	-0.224260584	0.086566935	0.120478958	0.919088799
NUP133	11.50716826	10.73792012	-0.099818273	0.068440381	0.098109428	1.008289255
NUCKS1	65.29977745	61.29197649	-0.091379846	0.375218248	0.428604637	0.367943135
VPS35	14.55389674	15.50112796	0.090967719	0.006457345	0.012244113	1.912072683
DNAJA2	16.23557086	17.58914644	0.115527362	0.000861616	0.002042567	2.689823687
KCNAB2	2.734007443	3.728980946	0.447764255	7.26E-10	7.40E-09	8.131046228
ABCC9	0.688908541	1.02179967	0.568728005	2.22E-10	2.54E-09	8.594330891
GAL	5.541575053	4.699807868	-0.237694305	0.837637285	0.857738377	0.066645158
FUNDC1	13.45272638	12.71940138	-0.08086781	0.061899086	0.089815378	1.046649299
MAOB	4.610323563	5.826146337	0.337673933	8.51E-09	6.76E-08	7.169964154
RORA	1.583426898	1.87804332	0.246180077	0.015801768	0.026891666	1.570382287
DRD4	1.024921882	0.686784131	-0.577585345	1.36E-07	8.15E-07	6.089031564
TGFBR3	2.925025601	2.713252129	-0.108426136	0.734559855	0.765115344	0.116273088
HES2	7.079528119	5.381166162	-0.395734346	0.030493224	0.048172427	1.317201471
NEDD4	2.246435126	2.310993563	0.040875841	0.246314374	0.29785298	0.525998051
PIGB	2.134556037	2.507912279	0.23255085	1.13E-07	6.92E-07	6.159612881
MAPK6	17.5561008	20.41261241	0.217488372	0.00058593	0.001445566	2.839962063
GNB5	2.180946586	2.409343747	0.143685804	0.001235017	0.002810547	2.551209083
RAB27A	4.628453147	7.05573757	0.608266784	3.81E-25	3.49E-22	21.45744277
HDHD5	14.16950367	12.28385225	-0.20602616	0.00194997	0.00421173	2.375539509
UFD1	10.94251357	10.7788822	-0.021736599	0.767707215	0.794698915	0.09979738
LRP6	4.867985228	4.001128014	-0.282918003	0.00320252	0.006561333	2.183007911
PHRF1	11.57406966	9.696977765	-0.255289151	7.71E-06	3.03E-05	4.518555577
ELP1	9.881249454	8.642647378	-0.193220178	0.000374507	0.000965718	3.015149509
NUCB2	6.697380407	7.639403729	0.189863123	0.000806183	0.001923452	2.715918722
PFN2	80.79418457	92.87352652	0.201015963	0.265096338	0.317337289	0.498478892
DAPP1	4.43308148	5.108981479	0.204725826	0.000395194	0.001013193	2.994307968
SLC44A1	15.66961997	18.0617701	0.204969097	0.001167651	0.002674042	2.572831747
TMEM260	3.726581406	3.57185651	-0.06117865	0.264568963	0.316827741	0.499176799
SMG6	2.33713965	2.286801244	-0.031412961	0.693476648	0.727970533	0.1378862
EXOC5	5.670762291	5.735338972	0.016336073	0.121560009	0.161613073	0.791523513
CLTCL1	1.710381045	1.203823943	-0.506693353	0.000110481	0.000325406	3.487575066
DGCR2	33.88611243	31.23562436	-0.117501766	0.125914491	0.16657761	0.778383374
RNF126	14.97874559	12.16921639	-0.299680536	2.94E-07	1.63E-06	5.78755108
MNT	3.730330533	3.238932902	-0.203784888	3.96E-05	0.000130132	3.885615792
ZXDC	6.917231876	6.149120797	-0.16981467	0.000467066	0.001179975	2.928127197
JMJD6	5.590669558	4.995478582	-0.162398176	9.88E-05	0.000294242	3.531295173
POLB	10.04309773	8.975928677	-0.162071211	0.548518873	0.595053385	0.22544407
ST6GALNAC1	7.025230046	9.350293367	0.412466162	6.19E-05	0.000194168	3.711821272
WIPI1	12.39203005	13.71466126	0.146306442	0.073834784	0.10479103	0.979675891
GBA2	10.97616855	10.21168379	-0.104153771	0.180759811	0.2278147	0.642418256
NDST1	10.75959283	10.95491842	0.025955258	0.030351709	0.047973195	1.319001356
AP3M2	7.939634494	5.828680948	-0.44590316	0.066502885	0.095648946	1.019319812
ST6GALNAC2	11.2697456	10.87807692	-0.051031417	0.577592013	0.621613848	0.206479319
TESK2	4.163836304	3.651384437	-0.189469781	0.026486263	0.042554522	1.371054281
CFAP20	16.04393047	15.69881125	-0.0313723	0.785628629	0.811201664	0.090871167
CSNK2A2	12.09799392	11.46323431	-0.077753688	0.426583373	0.479402269	0.319299915
PTPN21	1.799345402	1.862044391	0.049415314	0.227535721	0.278387184	0.555350762
EIF2B3	7.555688203	7.232233566	-0.063121897	0.506703742	0.555377254	0.255411911
TCOF1	8.353461371	6.329269163	-0.4003352	2.09E-15	7.41E-14	13.13040455
CDC42	70.59076625	79.51870709	0.171814818	8.70E-05	0.000262879	3.58024419
OSBPL3	5.51374202	4.813270513	-0.19601426	0.092608986	0.127735119	0.893689683
RAD18	2.474064687	2.209109847	-0.163418063	0.000371884	0.000959591	3.017913626
ATP2B1	11.87494318	12.56525112	0.081518894	0.117180221	0.156672842	0.805006279
NCK2	23.94334439	19.66536784	-0.283967509	2.56E-06	1.14E-05	4.944891092
MAP4K4	14.83422047	13.49523744	-0.136478756	0.013837257	0.023943481	1.620812702
MGAT4A	2.638332346	3.298558169	0.322209237	5.26E-11	6.96E-10	9.157286138
RPL31	116.9956178	107.6870345	-0.119609933	0.039907575	0.060985134	1.214776019
WDR1	39.284369	42.66446908	0.119079708	0.000859712	0.002038986	2.690585769
SNX13	2.858219735	2.863294526	0.002559244	0.29749828	0.350441364	0.455384638
ARHGAP10	1.435858731	1.349751462	-0.089220035	0.444331748	0.4969101	0.303722175
RPS6KA2	3.635052068	5.806260096	0.675633171	1.77E-13	4.25E-12	11.37180865
ING3	2.254042248	2.352195781	0.061493589	0.07513554	0.106472208	0.972763738
VASH1	2.620668583	3.434412654	0.390128476	2.02E-06	9.16E-06	5.037946192
LMCD1	3.082013295	3.918403384	0.34639284	2.73E-07	1.53E-06	5.816658384
BUD23	14.4508609	12.60607862	-0.197035878	1.42E-05	5.24E-05	4.280487142
SEL1L	13.72622378	15.78117246	0.201269614	3.30E-05	0.000110789	3.955502467
TRIP13	15.76907694	12.95585944	-0.283493491	0.002113872	0.004527442	2.344147139
ATP6AP1	39.62054259	40.4665596	0.030481561	0.308181738	0.361087081	0.442388049
TCF3	23.23097261	16.82903063	-0.465097478	5.22E-12	8.74E-11	10.05842309
DAZAP1	15.05636621	12.02696241	-0.32410131	6.39E-17	3.28E-15	14.48385297
MBD3	11.39350782	9.065396458	-0.32976997	3.86E-08	2.64E-07	6.579095752
HLTF	12.66722984	10.41302681	-0.282711575	0.00041501	0.001059463	2.974914067
FAM50A	29.26619235	25.79418198	-0.182189363	0.001564951	0.00346765	2.459964719
FAM3A	11.72950773	10.45260669	-0.166279697	0.001065964	0.002466189	2.607973662
CPSF1	21.65607294	15.88656465	-0.446964465	4.18E-16	1.74E-14	13.75945103
MYO3B	0.55667818	0.512779411	-0.118505199	0.236184317	0.287343495	0.54159863
CYBRD1	14.70637602	21.17423716	0.525868217	9.22E-11	1.15E-09	8.937555293
PDCD2	8.482130506	8.072604171	-0.071392527	0.529009618	0.576337773	0.239322916
SLC6A15	2.388522433	1.960679278	-0.284764864	0.194776774	0.243374417	0.613725076
RDH11	14.42343581	14.69244237	0.026659369	0.388279355	0.441290933	0.355274996
PRKACA	14.19483356	13.10488438	-0.115261307	0.063461919	0.091800817	1.037153455
ADGRL1	8.806386775	6.360113686	-0.469497655	2.66E-06	1.18E-05	4.929854387
ZFYVE26	2.475445343	2.466280788	-0.005351034	0.927433756	0.937546619	0.028007128
RPS6KA6	0.887722643	0.91275685	0.040121595	0.129065192	0.170282962	0.768828803
EPN2	5.049484323	4.419583382	-0.192225682	0.00379548	0.007632614	2.117326705
LIMS2	1.529385971	1.784770494	0.222786023	0.008947038	0.016281122	1.78831568
SPEG	1.285071685	0.702390633	-0.871503328	1.81E-07	1.06E-06	5.974840281
LNX1	3.488659393	2.869804598	-0.281720242	0.221664058	0.272229751	0.565064414
ALDH3A2	21.05867075	29.39728949	0.481268767	3.50E-09	3.05E-08	7.5154723
TFRC	107.6808505	112.1592603	0.05878703	0.879676099	0.895136237	0.048110862
SREBF1	22.99881187	21.22822292	-0.115575729	0.459127508	0.510524091	0.29198376
AFF4	7.525344263	7.75388841	0.04316239	0.225644849	0.276464642	0.558360404
UBE2D1	7.03030745	7.846024406	0.15837404	0.000301463	0.000793927	3.100219307
MPP5	3.232387108	3.584946952	0.149351787	1.21E-05	4.54E-05	4.343105559
RHOBTB1	2.962818054	3.049156353	0.041440097	0.03179256	0.049966611	1.301320102
SMC1A	15.32419965	13.10768378	-0.225398954	0.000526366	0.001311284	2.882303231
HSD17B10	77.13056857	71.86907518	-0.101931624	0.042661098	0.064723027	1.18894118
MARK2	16.17335969	14.53650284	-0.15393917	3.95E-05	0.000129941	3.886254187
HMMR	5.714373217	5.124127324	-0.15728894	0.108386514	0.146423796	0.834388337
P4HA2	10.16479405	9.377332972	-0.116331419	0.87433951	0.890287517	0.050469716
FCGR2B	1.231521032	2.071727154	0.750392746	1.24E-14	3.77E-13	12.42347209
NFATC3	3.273642316	3.493943073	0.093959404	0.001278238	0.002900431	2.537537391
TRNT1	2.566590729	2.568853905	0.001271583	0.672473388	0.708884807	0.149424331
ACADVL	43.75245032	41.79103753	-0.06617024	0.298069358	0.350954812	0.454748799
STK10	3.807218041	4.50787361	0.24370987	9.23E-05	0.000276783	3.55786124
FBXW11	8.359286068	8.509686558	0.02572626	0.308181738	0.361087081	0.442388049
ACAP1	2.281846052	2.552681539	0.161812104	0.00275015	0.005727181	2.242059072
CRMP1	5.233649995	4.02663032	-0.37824442	0.054787873	0.080738113	1.092921405
EVC	3.217265869	2.862320961	-0.168649708	0.33893207	0.392422464	0.406246139
DERL2	6.09567957	6.251427295	0.036398549	0.284288425	0.33722713	0.472077493
SIDT1	0.785447094	1.271800032	0.695285842	2.85E-13	6.52E-12	11.18589833
NDE1	8.281010064	7.090216386	-0.223977091	0.000484613	0.001218573	2.914148404
MRVI1	1.498951447	2.055326443	0.455413899	5.69E-08	3.75E-07	6.425942928
TMEM38A	2.514887539	2.360627397	-0.091323543	0.257520137	0.309720165	0.509030518
AP1M1	4.032519924	3.775906916	-0.094858462	0.229199475	0.280048782	0.552766312
PVR	14.69549113	13.68984922	-0.102267018	0.513819175	0.562068664	0.250210626
XRCC1	13.831454	11.31979818	-0.289104587	1.22E-09	1.17E-08	7.930920815
SCARB1	7.390976171	8.097059681	0.131633189	0.104649714	0.141991401	0.847737957
CYP2W1	2.819032097	0.717150946	-1.97485119	6.31E-07	3.25E-06	5.488195622
MCM2	36.94800035	31.02441919	-0.252092085	0.000666578	0.001622686	2.789765515
PANX2	7.622771225	11.77327522	0.627128237	1.82E-05	6.53E-05	4.18521957
SELENOO	14.62808304	12.57989014	-0.217621399	8.27E-05	0.000250978	3.600364408
LLGL2	9.456362398	8.062175566	-0.230116125	0.007110863	0.01334197	1.874780029
PDE8A	3.40224165	3.410269156	0.003399994	0.69597695	0.730152297	0.136586544
CLCN4	1.145807716	1.225009475	0.096427949	0.01545822	0.026379071	1.57874051
NLE1	5.232276709	4.627545542	-0.177191651	0.002630554	0.005506839	2.25909764
SDHA	18.18906195	17.26912498	-0.074876158	0.261158652	0.313442707	0.503841831
SMARCE1	6.678821797	5.911277108	-0.176123768	0.040929539	0.062363292	1.20507097
GSDMB	4.031981688	2.61818257	-0.622923385	1.06E-06	5.13E-06	5.289842264
KDM5A	7.460998398	7.119043833	-0.067685214	0.238872788	0.290025232	0.537564217
PPP2R3A	4.384191086	4.090739442	-0.099949032	0.529009618	0.576337773	0.239322916
FERMT2	3.375298062	4.070421062	0.270163133	5.92E-06	2.40E-05	4.61986109
DHRS9	3.346208034	6.050544589	0.85453786	6.53E-12	1.08E-10	9.968230247
PTGS2	14.15684474	14.82311395	0.066348797	0.043742323	0.066227926	1.178958843
IGF2BP2	26.06997065	19.97153324	-0.384443864	0.000369279	0.000953501	3.02067895
MAP3K13	7.831692689	8.562010661	0.128625476	0.369282705	0.422879063	0.373783817
ST6GAL1	8.266822004	13.2881769	0.684738456	9.70E-12	1.54E-10	9.81195516
TBX21	0.473171436	0.678593363	0.520184335	8.63E-07	4.29E-06	5.36703743
FRY	0.884830476	0.986965503	0.157598582	0.000210784	0.000577375	3.238542075
PICALM	29.42352581	32.76960705	0.155388239	6.75E-05	0.000209479	3.678858712
NSF	9.589120502	10.55456625	0.138396886	1.94E-05	6.93E-05	4.159102038
CLASP1	9.760371614	7.531185955	-0.37405901	1.45E-07	8.66E-07	6.062610953
MRPS34	63.81455928	58.7609492	-0.119027911	0.020212045	0.033443388	1.475689738
NOTCH3	46.96467799	44.76230544	-0.069291775	0.380877836	0.434177875	0.362332312
CLNS1A	24.26658135	21.42815502	-0.179463239	0.058130919	0.085005075	1.070555144
PPP2R2C	4.519658077	4.814616208	0.091207166	0.194142878	0.242717557	0.614898808
TEAD2	22.48734036	21.33611594	-0.07581547	0.550571335	0.596905788	0.22409421
EED	3.633923113	3.624337575	-0.003810559	0.640455405	0.679594831	0.167749933
TSG101	17.56108376	18.8218588	0.10002723	0.038328981	0.058902208	1.229868427
NCBP3	3.371180757	3.056594076	-0.141329013	0.002131378	0.004559919	2.34104288
ATP2A3	5.896915077	7.074001285	0.262566063	4.19E-06	1.76E-05	4.753502584
CA12	21.24685782	24.60172713	0.211510103	0.029560403	0.046879471	1.329017302
MGLL	5.696923273	8.03973396	0.496964787	5.10E-07	2.68E-06	5.572395614
NTN4	6.019041863	9.158357991	0.605555109	2.12E-12	3.98E-11	10.40048043
BCS1L	7.424467163	6.254108271	-0.247483295	4.54E-06	1.90E-05	4.722183433
NUAK1	8.018869523	6.83567937	-0.230314136	0.633427632	0.672595812	0.172245841
DPP8	4.093813538	4.329262155	0.080675772	0.049715989	0.074105324	1.130150591
SLC24A1	1.437795751	1.469249475	0.031220637	0.490304653	0.539872391	0.267708882
ZNF532	7.93553355	6.881669533	-0.205568613	0.046852682	0.07039654	1.152448688
SCARF1	1.51154022	2.431906642	0.686068479	4.85E-14	1.30E-12	11.88481788
HACD3	19.31807764	20.65169093	0.096308375	0.022758384	0.037178711	1.429705672
IPCEF1	0.471619023	0.541559336	0.199497506	1.18E-06	5.65E-06	5.248293207
ZZEF1	3.137621102	3.119889512	-0.008176205	0.630800677	0.670263374	0.173754511
MYDGF	50.78006888	57.16302649	0.17081995	0.000319867	0.000837298	3.077120046
ANO8	3.181766422	2.259622743	-0.493746003	3.20E-09	2.81E-08	7.550524609
TUBE1	2.135458064	1.764617874	-0.275189763	9.61E-05	0.000287068	3.542015028
WSCD2	0.926338257	0.647416477	-0.516845014	0.518591171	0.566731511	0.246622639
ACTR6	7.957050283	7.436204916	-0.097667189	0.116462453	0.155887135	0.807189725
TIPIN	3.78511771	3.307885809	-0.194428734	0.004901308	0.009596212	2.017900155
SRI	18.77493623	21.72388637	0.210474215	0.000150627	0.000428495	3.368054314
EIF4G3	9.621726068	8.929865295	-0.107657313	0.12883268	0.170019403	0.769501514
NUP37	9.075116335	8.979822602	-0.015229193	0.683283142	0.718868882	0.143350315
SEMA3A	1.583611733	1.846069881	0.221238504	0.000148403	0.000423097	3.373559644
GTSE1	6.44729301	5.03008392	-0.358111081	7.72E-10	7.83E-09	8.106048302
TTC38	5.691711673	6.653730371	0.225300824	1.65E-07	9.74E-07	6.01135908
ACAT1	6.189735339	7.061524406	0.190101935	5.69E-06	2.32E-05	4.634863103
GRAMD4	11.82962452	10.39173071	-0.186968332	0.00880305	0.016052863	1.794447487
CELSR1	17.17403492	16.73785554	-0.037114329	0.206907784	0.256289863	0.591268572
ZNF638	8.160269633	6.482689013	-0.332024457	2.12E-11	3.08E-10	9.511393874
SLC25A40	4.789102757	4.841244908	0.015622688	0.169981168	0.216118914	0.665307224
TIMM21	4.585784179	4.190012884	-0.130213779	0.027943094	0.044623571	1.350435681
ZNF37A	2.442662587	1.881273884	-0.376744695	2.16E-09	1.97E-08	7.705949827
MARK3	10.25912896	9.056813104	-0.179832854	5.28E-05	0.000168774	3.772695411
SLC25A3	39.44724641	41.03997171	0.057105139	0.055021224	0.081013004	1.091445261
FNDC3B	12.10053566	13.18858617	0.124219001	0.013186553	0.022968079	1.63887533
FOSL2	44.35885913	42.25418378	-0.070128065	0.278516438	0.331263347	0.479826615
CACNG4	2.654614689	2.877140401	0.116133152	0.002811792	0.005843051	2.233360333
FRYL	2.624540828	2.35541882	-0.15608143	0.048863137	0.073043809	1.136416587
TMEM131	8.000456048	7.372417016	-0.117944562	0.031694711	0.049822882	1.302571151
FSCN1	136.0569063	107.4861331	-0.340059642	0.004032586	0.008063618	2.093470047
ACTB	1646.345689	1733.592575	0.074497584	0.008459759	0.01551404	1.809275092
MOCOS	3.114317987	3.330485136	0.096816085	0.219346052	0.269680672	0.569150178
PLD1	5.842034651	5.421813115	-0.10769553	0.028074893	0.044801891	1.348703656
WDR62	3.122470452	2.149753494	-0.53851668	6.28E-09	5.14E-08	7.288847919
DLG1	13.76889972	12.67376261	-0.119568379	0.121116351	0.161064478	0.793000231
RAB7A	152.2116343	153.4652034	0.011832941	0.365195336	0.41878349	0.378010448
BCAP29	5.665871028	6.463160159	0.18994198	3.73E-09	3.24E-08	7.490114443
SEC31B	0.786625238	0.593593616	-0.4062009	0.000932796	0.002191957	2.659167942
SART3	10.64214249	9.327049084	-0.19029601	6.39E-06	2.57E-05	4.590743757
ARHGAP15	0.624104042	1.108764575	0.829094608	1.22E-18	8.83E-17	16.05426509
EXOSC7	8.447113622	7.887267247	-0.09893293	0.199910834	0.248969394	0.603854037
KIFAP3	8.84471798	7.401290876	-0.257039226	0.008645495	0.015806266	1.801170708
MKRN2	9.711948502	9.884600964	0.025421955	0.361136361	0.414861987	0.382096357
MCM6	21.73800311	19.48837206	-0.157605837	0.068067799	0.09766522	1.010260067
REXO2	12.96397642	13.43729355	0.051734288	0.015070002	0.025784388	1.588643174
RBM7	3.201384864	3.736658829	0.223052721	8.99E-09	7.08E-08	7.150208701
RBMS2	4.110244118	4.867881074	0.24406984	7.35E-05	0.000225708	3.64645397
BAZ2A	13.79124536	13.02838199	-0.082094815	0.09142147	0.126399414	0.89825494
PTPN23	11.57284328	10.47105108	-0.14433709	0.000246634	0.000665164	3.177071434
MLH1	8.481105888	8.877074884	0.065831971	0.001824291	0.003971116	2.401087427
UNG	31.37761312	28.96365675	-0.115491853	0.010322277	0.018455918	1.733864354
FMO4	3.9623243	3.893774168	-0.025177751	0.978399063	0.980981422	0.008339217
SLC46A1	0.901603783	0.997023813	0.145134393	0.002243835	0.00478605	2.320022813
SPAG5	11.1221189	8.144525907	-0.449529038	9.29E-09	7.28E-08	7.137743884
ANKRD13A	6.996774976	7.526502602	0.105289539	0.002604045	0.005455744	2.263146027
ACACB	0.763736077	0.712041134	-0.101113588	0.339242974	0.392753239	0.405880225
TRAF4	23.39188767	20.44339724	-0.194373329	0.019239942	0.032042568	1.494272684
PAG1	1.473810225	2.111106838	0.518448824	3.58E-12	6.31E-11	10.20017067
GPATCH1	3.762272572	2.7954756	-0.428510621	1.14E-11	1.79E-10	9.748068201
ICAM3	0.884315993	1.461550243	0.724865539	4.95E-14	1.33E-12	11.87737434
NT5C2	6.136424135	7.099292	0.210276952	7.37E-07	3.73E-06	5.428098611
MCAM	11.61614202	13.25468004	0.190370847	0.011738139	0.020688188	1.684277552
GPC4	15.3301043	16.01806191	0.063332088	0.005200043	0.010118773	1.994872126
CAMSAP3	8.08392257	6.52902528	-0.308187876	0.003028509	0.006246725	2.204347616
RAP1GAP	4.757995092	6.052838017	0.347257959	1.56E-05	5.68E-05	4.245736343
XAB2	15.08210706	12.00915929	-0.328702838	1.96E-12	3.69E-11	10.43287012
ARHGEF1	14.6870655	12.75048937	-0.203993552	0.002180207	0.004655432	2.332040038
STXBP2	9.627163629	9.095307303	-0.081988429	0.084884462	0.118412494	0.92660247
MAP2K7	9.256849526	7.569152841	-0.290389431	1.89E-09	1.74E-08	7.758260216
DGKD	3.828770745	3.798350013	-0.011508425	0.386252121	0.439339573	0.357199676
RARB	4.166701506	4.814332133	0.208429922	0.001500076	0.003345315	2.475563019
TOP2B	23.13298767	19.77032251	-0.226615199	0.000536089	0.001332309	2.875395025
TM9SF3	29.53114124	31.20761036	0.07966078	0.010506788	0.018755671	1.726867402
NFKB2	18.76267867	14.54459335	-0.367382849	0.003114407	0.006402704	2.193636605
UBE2T	30.28522098	26.8940257	-0.171328213	0.020849641	0.034388771	1.463583348
PPP1R12B	1.79582434	2.006539769	0.160063511	0.04038577	0.061625196	1.210241688
DNAJC10	5.600236705	5.69026806	0.02300881	0.146428827	0.189894169	0.72148837
GTF3C1	13.18618404	10.25034284	-0.363354958	4.15E-05	0.000135659	3.867551824
IL4R	15.26731783	15.76768072	0.046523838	0.021088926	0.034753996	1.458995247
USP33	8.447256522	8.590042677	0.024182436	0.05635925	0.082717237	1.082403979
SNRPA	35.89498104	28.68646892	-0.323411741	4.65E-15	1.53E-13	12.81415097
SPAG6	0.581208975	0.870208274	0.582303753	4.87E-06	2.02E-05	4.694317589
EXOSC5	22.60136099	19.44346459	-0.217124338	7.85E-05	0.000239822	3.620111464
APBB1IP	2.155906	3.889263503	0.851202706	4.51E-20	5.45E-18	17.26381375
LRCH4	2.527682494	2.387895242	-0.082075709	0.292673657	0.345515971	0.461531873
FAM76B	3.519471888	2.937098017	-0.26096755	5.49E-05	0.000174828	3.75738901
SIRT6	7.815585131	6.361120912	-0.297072879	8.88E-10	8.87E-09	8.051946124
POLD3	5.713765805	5.347306243	-0.095629601	0.143711717	0.186728121	0.728790273
CAPZB	72.71017729	77.08623614	0.084315975	0.009544249	0.017205056	1.764343905
GPR137B	13.61462155	15.21428258	0.160269426	0.002968482	0.006138357	2.211947854
JADE1	2.099892726	2.345866234	0.159805121	0.000884763	0.002091074	2.679630544
UBE2A	16.9145282	19.70662238	0.22041759	0.000120046	0.000350134	3.455765694
ITGA8	0.732891375	1.348791328	0.879995875	1.18E-13	2.92E-12	11.5344294
CST7	6.889676291	10.29429481	0.579336899	5.62E-11	7.39E-10	9.131561458
MAP2	2.423020866	3.912400302	0.69124716	8.25E-08	5.23E-07	6.281593771
PIAS2	2.000892087	1.800308181	-0.15239947	0.011697162	0.020625302	1.685599688
ARAF	20.14319905	21.60535992	0.101096441	0.000261887	0.000702651	3.153260033
MCCC1	18.24968004	16.26334542	-0.166247115	0.541976493	0.588858311	0.229989191
LAMP3	19.32239927	32.54171547	0.752016061	7.76E-13	1.61E-11	10.79387437
FAP	2.950788418	3.750214935	0.345872805	7.07E-06	2.81E-05	4.551730425
NEBL	3.655378211	4.118852618	0.172221819	0.00197031	0.004252125	2.371394003
ACER3	4.409519988	4.661037251	0.080029428	8.95E-05	0.00026922	3.569892909
UBE2K	17.75677678	18.86029422	0.086982455	0.003046731	0.006280153	2.202029754
PIK3C3	2.387840557	2.29797742	-0.055341885	0.593246777	0.6362635	0.19636299
N4BP2	1.978404421	1.774320234	-0.157070954	0.056677986	0.083130204	1.080241154
TIGAR	5.557435657	5.69630451	0.035606931	0.140369904	0.183211369	0.737047581
TULP3	12.13034112	10.278773	-0.238952065	3.63E-05	0.000120825	3.917842925
PPP2R5C	9.506916096	10.17017646	0.097295379	0.007555804	0.014059934	1.852016709
GNB1	68.12202293	66.80025462	-0.028267676	0.763011192	0.790468226	0.102115582
HOXA9	0.801142043	0.379861198	-1.076585703	0.000130388	0.000377259	3.423359855
EDN1	9.586639925	12.87395813	0.425358531	0.000156323	0.00044292	3.353674884
MLLT10	5.162508633	4.485959478	-0.202655701	0.003058935	0.006301139	2.200580911
ZCWPW1	1.757091011	1.432030059	-0.295127144	0.001618701	0.003574038	2.446840794
P2RY10	0.930452227	1.760821063	0.920244324	3.18E-17	1.70E-15	14.77044211
ITM2A	5.340105264	8.4038977	0.65419042	1.60E-15	5.81E-14	13.23593434
NRDC	24.93512928	24.2135128	-0.042367288	0.265096338	0.317337289	0.498478892
VDAC3	41.8244598	45.57246363	0.123815457	0.005958309	0.011414596	1.942539445
TNRC6C	1.982209611	1.477281363	-0.424164902	8.67E-06	3.37E-05	4.471786903
CBFA2T2	6.733309582	4.77939178	-0.494488764	4.85E-13	1.06E-11	10.97633667
BRINP1	0.5873977	0.662702483	0.174023709	4.08E-05	0.00013373	3.873770361
TP53INP2	11.28857244	13.11414662	0.216260877	0.002126989	0.00455178	2.341818764
SDF4	38.27598482	35.76019658	-0.098084831	0.33831081	0.391848804	0.406881475
MYH7B	0.720934922	0.464177657	-0.635191954	7.55E-08	4.83E-07	6.316392322
TP73	4.651827911	3.003851989	-0.630984	2.78E-05	9.55E-05	4.020122
TOLLIP	11.75083775	11.67680424	-0.009118129	0.922545574	0.933392706	0.029935597
THOC1	3.944377516	2.955084201	-0.4165984	7.93E-11	1.01E-09	8.995444865
FKBP7	3.068657743	3.258942646	0.086796216	0.133308143	0.175094815	0.756726713
OSBPL6	0.874448541	0.902069563	0.044865203	0.021680031	0.035618827	1.44832039
SLC1A3	5.759499332	5.937289064	0.043860949	0.000795501	0.001900878	2.721045667
LXN	8.927489475	14.22631806	0.67223589	3.85E-16	1.63E-14	13.78891536
SP140	0.91496473	1.277289113	0.481297077	2.72E-08	1.91E-07	6.717856539
MKNK1	4.875886709	5.282185554	0.115470376	0.014319246	0.02466242	1.607964314
TNS1	6.951175916	10.0569478	0.532863564	1.18E-10	1.44E-09	8.842612898
REXO1	8.636968912	6.815533596	-0.341698485	1.65E-10	1.94E-09	8.711366738
SAR1A	14.94139043	16.84906758	0.173354345	4.19E-07	2.24E-06	5.650216252
CDC14A	1.568882416	1.653847773	0.076089219	0.117756932	0.157308878	0.803246766
RAPGEF3	0.723174987	0.732980379	0.019429802	0.143880395	0.186900513	0.728389506
CEACAM1	4.914577012	5.119569845	0.058955346	0.069284824	0.099183008	1.003562724
SENP1	5.222236701	4.998838853	-0.063074831	0.329690028	0.383203148	0.416570932
CIC	13.8442826	11.3280726	-0.289387879	3.43E-05	0.000114776	3.940148859
LIPE	1.317797511	1.110746645	-0.246598923	0.064432933	0.093032626	1.03136472
FDFT1	34.03603402	35.05873268	0.042710906	0.272286827	0.324746714	0.488455235
PAFAH1B3	32.98987561	26.01777007	-0.342526021	3.35E-06	1.45E-05	4.839987164
KIF22	19.35603601	14.16278072	-0.450678976	2.04E-15	7.26E-14	13.1391949
PGM1	16.40273273	19.42183412	0.243743259	1.44E-06	6.76E-06	5.169763937
DDX1	40.10945906	34.06980167	-0.23544896	0.000173797	0.000487288	3.312214182
DNM2	11.9843498	11.02894229	-0.1198572	0.093327421	0.12849846	0.891102078
EPB41L2	5.549425557	5.725075159	0.044956193	0.161895457	0.207225653	0.683556483
MOXD1	8.283464611	8.881168536	0.100515201	6.06E-08	3.97E-07	6.401585779
STX7	2.945390318	3.107375028	0.07723754	0.022942569	0.03744033	1.426660332
RABL2B	3.41600781	3.073549621	-0.152405496	0.062503028	0.090581991	1.042958139
SLC35C2	10.4064049	9.562619402	-0.121993986	0.002755703	0.005736443	2.241357311
CRYBG3	1.984467061	2.166918001	0.126892945	0.004217106	0.008395939	2.075930714
SCTR	0.767837772	1.530735024	0.995351131	4.61E-14	1.25E-12	11.90208735
RIF1	3.989095004	3.591228084	-0.1515842	0.001365979	0.003077998	2.511731722
RAB21	5.273537737	5.679456518	0.106981767	0.057805398	0.084600552	1.072626802
SLC4A4	0.481010695	1.085856774	1.174692943	2.10E-17	1.20E-15	14.91915971
SESN1	4.179421116	4.444516287	0.088723283	0.006852791	0.012907512	1.889157446
COL5A3	7.231943777	4.882577307	-0.566740575	0.226588878	0.277403064	0.556888747
SRCAP	14.14828786	12.6136816	-0.165638056	0.000514443	0.001284871	2.89114048
CPB2	0.185598781	0.976289126	2.395121227	0.000182832	0.00050941	3.292932412
CNOT4	3.794282112	3.930158406	0.050760512	0.206686472	0.256056459	0.591664264
PSEN1	8.48756057	9.107459143	0.101698653	0.007084669	0.013297628	1.87622581
CLDND1	25.51308356	28.5414533	0.161821521	0.164682418	0.210378007	0.676999663
MOK	1.416807033	0.986251716	-0.522615469	1.43E-06	6.73E-06	5.172049791
HSP90AA1	271.0145036	263.5459076	-0.040315771	0.828993069	0.849389319	0.070893204
RBL1	4.234854825	3.474845787	-0.285363561	7.17E-07	3.64E-06	5.438980407
DLGAP4	13.48223063	10.98632624	-0.29535017	4.38E-07	2.33E-06	5.633133355
NDC80	7.303186639	5.954789192	-0.294475665	2.44E-05	8.51E-05	4.070093329
AP4E1	2.513615921	2.403551778	-0.06459634	0.262466695	0.314721594	0.502073458
RSBN1	3.302894406	3.350128607	0.020485633	0.044000065	0.066521162	1.17704017
MAGI3	2.285190088	2.781591278	0.283596271	5.48E-05	0.000174442	3.758349349
CXCL2	7.655043502	15.96830684	1.060728867	1.93E-13	4.62E-12	11.33577862
COL4A4	0.929132352	1.015942446	0.12886265	5.63E-10	5.91E-09	8.228398058
OSTM1	6.769119355	8.31650188	0.297008669	1.42E-09	1.35E-08	7.871064673
PCNP	45.9689406	49.12031363	0.095660354	0.070328521	0.10049236	0.997866956
EXD2	5.004732619	4.673420669	-0.09881409	0.429811937	0.48247358	0.316526463
ARG2	3.808162033	3.60420291	-0.079414631	0.236062659	0.287285194	0.541686755
MEF2C	1.175952527	1.946877191	0.727332061	3.18E-19	2.75E-17	16.55997149
PTPRC	5.151934112	9.510134728	0.884351637	8.30E-20	8.85E-18	17.05309274
PKP1	172.4165413	136.9720986	-0.332016146	0.002262325	0.004820206	2.316934362
UBA5	7.318219215	6.677783622	-0.132123285	0.05355723	0.079126717	1.101676853
STK17B	7.793371789	11.61872026	0.576131625	6.93E-19	5.45E-17	16.26356076
CDC14B	2.093100786	2.258376077	0.10964397	0.062243601	0.090256409	1.044521949
ZNF510	1.830331393	1.706925278	-0.100704977	0.522185749	0.570179686	0.243988259
ZNF506	1.465105685	1.399126824	-0.066477995	0.720236655	0.751805234	0.123894655
JMJD4	4.750232685	4.413580841	-0.106048561	0.330606818	0.384125415	0.415526957
DUSP12	11.04671194	9.935516665	-0.152950117	0.003855424	0.007739171	2.11130556
AACS	3.56592409	3.2779241	-0.121493543	0.101400402	0.138196646	0.859502498
DELE1	6.407202112	6.569712968	0.03613584	0.023806592	0.038704349	1.41224023
CADPS2	2.912755116	3.923812339	0.42987163	1.95E-10	2.26E-09	8.645275677
HSPB11	6.542905259	5.850602271	-0.161346235	0.011595273	0.020466497	1.688956481
PHLPP1	3.999816641	3.498404906	-0.193236589	0.071578576	0.101969846	0.991528237
SMARCD3	3.990648176	4.341119585	0.121444071	0.007653335	0.014209166	1.847431418
WDR70	6.304101414	5.584880127	-0.174764428	0.024424173	0.039596804	1.402339869
FYB1	4.578967825	7.205505133	0.654077145	9.36E-14	2.37E-12	11.62438998
STRADB	3.522838036	3.776533227	0.100324332	0.031890668	0.050085424	1.300288644
BZW1	17.2510737	19.62325308	0.18587807	5.77E-05	0.000182619	3.7384532
C1QTNF3	2.367160225	2.276954158	-0.056052115	0.09575455	0.131398865	0.881408387
ME2	5.08744449	5.56847047	0.130339959	0.004080001	0.008146926	2.08900624
CCNT2	5.161412227	4.527397554	-0.189083863	7.27E-05	0.000223699	3.650336379
FAM135A	3.415879415	3.322688609	-0.039905952	0.88842039	0.902972303	0.04432557
EPB41L3	2.470354513	2.932434421	0.247380752	1.47E-06	6.90E-06	5.16130805
COBLL1	3.620285465	4.317300834	0.254026165	6.94E-05	0.000214633	3.668302502
DLG3	6.80286008	5.966583072	-0.189236447	0.003536074	0.007166475	2.14469443
TRAF5	2.296000518	2.204167547	-0.058889075	0.743850245	0.773240844	0.111685214
MRPL22	3.649189633	3.63122972	-0.007117923	0.825636952	0.846396072	0.072426361
GEMIN5	4.926799108	4.454153653	-0.145499319	0.003299444	0.006740404	2.171314055
NFE2L1	84.90415801	75.78959008	-0.163835505	0.001782838	0.003895581	2.409427749
SEMA5B	1.256096126	0.658117403	-0.932529996	0.000335341	0.000873109	3.058931523
GSK3B	13.00445345	12.2725859	-0.083566502	0.114753901	0.153864671	0.812861089
ITGB5	33.98587249	37.87541412	0.156326503	0.010033059	0.01798836	1.745008418
ERC1	5.091618619	4.607881055	-0.144020884	0.064789056	0.093468836	1.029333168
XPO1	25.37877634	22.73647512	-0.158613902	0.000359871	0.000930753	3.031165476
RNF13	23.60626935	30.16105378	0.353516773	5.15E-09	4.30E-08	7.366043991
PALB2	4.963630422	4.557630167	-0.12311184	0.005452836	0.010544812	1.976961166
DOP1A	1.813191997	1.551497004	-0.224870787	0.018157682	0.030455083	1.516340213
LYRM2	4.836769235	4.995655538	0.046630296	0.065731605	0.094697044	1.023663577
KAT6A	7.64282573	6.767595663	-0.175462759	0.4316117	0.484214667	0.31496206
ULK2	2.555940492	2.408817924	-0.085528899	0.229199475	0.280048782	0.552766312
GRHL2	15.99761474	14.94173317	-0.098509311	0.109746393	0.147978537	0.829801271
TNPO1	10.13913488	12.02358828	0.245932954	7.59E-07	3.82E-06	5.417714537
PLOD1	52.34207137	46.19430466	-0.180256027	0.262991178	0.315204894	0.501407049
P2RX5	0.695769257	0.715186447	0.039710464	0.000193568	0.000535301	3.271402127
ITGAE	3.018039772	3.682792745	0.287188392	1.21E-06	5.79E-06	5.237220383
DIS3	5.361215992	4.945712064	-0.11638201	0.228723236	0.279532674	0.553567421
PIBF1	4.614653008	4.022595554	-0.198095479	0.003699874	0.007461549	2.127171003
TDRD3	2.23173266	2.279384452	0.030480061	0.209130362	0.258631522	0.587318544
NUFIP1	3.301669216	2.867294765	-0.203505364	4.35E-05	0.000141616	3.84888706
PDS5B	2.689828855	2.482854406	-0.115514717	0.857398591	0.875039844	0.057972171
OXCT1	12.15143704	10.58326203	-0.199342567	0.048933741	0.073128288	1.135914595
RRAGB	5.908420584	5.623552665	-0.071290689	0.146771211	0.190243143	0.720690988
EPYC	0.544643712	0.604051677	0.149359203	3.81E-05	0.0001259	3.899975596
CYLD	3.420235241	4.074045398	0.252366501	5.63E-07	2.93E-06	5.533402655
SLC27A5	1.00557163	0.922487754	-0.124414188	0.15535218	0.199852169	0.699291134
ZNF324	2.036826965	1.758928395	-0.211626672	0.00028203	0.000749722	3.125099979
ZNF671	0.976673243	1.206445593	0.304814979	6.86E-08	4.42E-07	6.354422857
ZNF416	2.471584626	2.435593064	-0.021163195	0.837877684	0.857928139	0.066549088
ZNF586	2.571104903	2.827855439	0.137319897	0.043806639	0.066293082	1.178531792
ZNF446	2.075151874	1.735168138	-0.25814146	1.66E-05	6.02E-05	4.22075956
ZNF264	2.600085704	2.592475367	-0.004228897	1	1	0
RPS5	198.7068832	224.0267149	0.173028934	0.123347363	0.163598329	0.786221137
FAT1	14.25776702	13.54212159	-0.074294275	0.522585897	0.570536615	0.243716479
YTHDC1	12.31980993	10.1826378	-0.27486866	8.29E-11	1.05E-09	8.978388294
CHMP2B	12.9109969	16.0197458	0.311250856	6.90E-07	3.52E-06	5.453292811
SMAP2	15.16001093	18.91527773	0.319281166	5.77E-09	4.78E-08	7.320780974
PPIE	7.629464382	5.876753462	-0.376562401	0.000433735	0.001102207	2.957736681
STARD7	54.66353809	60.90526474	0.155988101	0.000219655	0.000598832	3.222694835
NOA1	10.19716474	9.518471908	-0.099366188	0.261942936	0.314190314	0.502807207
REST	6.250988537	5.96068339	-0.068606612	0.244065036	0.29536231	0.529644924
SSH1	5.062482733	5.550678604	0.132819078	0.002817458	0.005852482	2.232659881
GSTP1	502.5636462	514.6290052	0.034226456	0.900587574	0.913669325	0.039210956
APLP2	85.32920582	104.7617743	0.296000874	1.71E-08	1.26E-07	6.898957242
FAM234B	3.40471318	3.241199437	-0.071005473	0.588148288	0.631578157	0.199572898
SLCO1A2	0.909179872	0.481904782	-0.915817628	1.17E-06	5.62E-06	5.250596636
WBP11	25.56792536	24.20274525	-0.079164404	0.034797889	0.054089533	1.266886767
EIF3I	130.8292989	128.8132684	-0.022404459	0.676519265	0.71276382	0.147054353
NKAIN1	0.922399326	0.534250553	-0.787874963	0.005969508	0.011433238	1.941830743
COL16A1	13.91570889	9.267353999	-0.586485017	0.011656311	0.020560254	1.686971521
TXLNA	21.7965342	19.86690002	-0.133731979	0.006967864	0.013106821	1.882502632
AGBL5	9.821830171	9.060366765	-0.116422425	0.15606914	0.200592248	0.697685855
KIF3C	6.264404566	4.914304541	-0.350190123	6.39E-07	3.28E-06	5.483670316
RAB10	71.38812347	77.63472773	0.121018067	0.000386072	0.0009916	3.003663344
HADHA	54.58864418	56.92862506	0.060553391	0.01812756	0.03041111	1.516967725
MAPRE3	7.905058668	7.805460891	-0.018292348	0.889392837	0.903842714	0.043907139
CAD	15.51034228	11.98592611	-0.371889139	3.10E-12	5.57E-11	10.2538549
CD59	64.87316857	79.81735725	0.299080607	1.49E-10	1.78E-09	8.748481962
BCORL1	3.376539425	2.745015386	-0.298731167	0.000114448	0.000335692	3.474059512
ATRX	3.699657957	3.363050206	-0.137621579	0.036033507	0.055815204	1.253247486
AK6	6.012443287	5.666016602	-0.085616552	0.028340099	0.04514647	1.345376197
FCN1	0.735438896	1.73811614	1.240847101	3.98E-20	4.96E-18	17.30474474
MYNN	7.171422359	6.988020307	-0.037375487	0.889392837	0.903842714	0.043907139
MECOM	5.193228287	6.144828911	0.242741197	9.03E-06	3.49E-05	4.456553072
SCAMP1	12.05504114	13.04013775	0.113322536	0.031402711	0.049403761	1.306239991
PREP	20.42821622	17.21784275	-0.246658838	0.00464492	0.009142503	2.038934865
HACE1	1.834725077	1.408539135	-0.381364252	2.39E-05	8.33E-05	4.079096078
SEH1L	5.942834809	5.693225996	-0.06190491	0.216358731	0.266491676	0.574316352
WDR47	6.21529112	5.504092545	-0.17531724	0.143711717	0.186728121	0.728790273
WDFY1	11.26993647	12.57804406	0.15842821	0.000644409	0.001573145	2.803231363
OVGP1	0.727414483	0.570367366	-0.35088621	0.077896914	0.109855526	0.959178092
SLC25A24	5.897082442	6.637838271	0.170712116	0.001089403	0.002514815	2.59949404
MAP3K4	6.391706996	4.954602566	-0.367431939	2.91E-07	1.62E-06	5.791035081
PILRA	3.351990761	5.727173976	0.772805256	2.49E-14	7.17E-13	12.14419472
IGSF9	18.41198198	9.756407404	-0.916223028	2.78E-14	7.89E-13	12.10298985
ZNF213	3.747343637	3.368547124	-0.153741799	0.022979561	0.037484987	1.426142632
AKR1B1	28.28220765	39.17116853	0.469897428	2.03E-06	9.21E-06	5.035682567
CPNE3	21.7539593	24.45486329	0.168843399	0.00028203	0.000749722	3.125099979
RRN3	12.53764143	11.23332255	-0.158481269	0.157149283	0.201764082	0.695156144
CTTN	59.66820438	45.36590896	-0.395353797	0.00462708	0.00910854	2.04055123
WNT11	5.113661409	6.413426365	0.326738682	0.049216991	0.073488125	1.133782831
MTIF2	16.19202637	14.80480708	-0.129217854	0.004103898	0.008189394	2.086748246
DDHD2	6.906599514	5.787321633	-0.255079745	0.419105283	0.471951759	0.326102391
TTC39A	1.489683796	1.668548849	0.163587791	0.003196152	0.006553458	2.183529481
EPS15	8.108010761	8.941951295	0.141241684	8.69E-07	4.32E-06	5.364861147
ORC1	5.217779246	4.688020009	-0.154457181	0.012519533	0.021919035	1.659178575
MGST2	11.17316105	11.70697661	0.067331137	0.022285504	0.036509596	1.43759297
CHERP	11.93891808	9.051893223	-0.399380632	4.00E-12	6.97E-11	10.15681288
ATG16L1	5.650342185	5.78322388	0.033535713	0.809382173	0.831758204	0.080002907
USP40	4.682030832	4.706604149	0.007552085	0.508280461	0.556870299	0.254245945
POMGNT1	15.00782719	13.79236273	-0.1218455	0.164869492	0.210599716	0.676542218
RAD54L	5.910704493	4.246634612	-0.477010113	9.26E-11	1.16E-09	8.936481994
MAST2	8.979411956	6.835264891	-0.39362372	2.91E-08	2.04E-07	6.690757063
DNAJA1	67.80312697	69.76702386	0.041193482	0.16430875	0.209986771	0.677808065
B4GALT1	51.30814865	65.03843948	0.342104672	1.10E-06	5.30E-06	5.27561837
CHMP5	39.1000308	47.26338359	0.273553172	5.35E-05	0.000170723	3.767708866
DIMT1	8.120639976	8.376862773	0.044816611	0.212722376	0.262573388	0.580749293
IPO11	3.09970516	3.381709916	0.125621916	0.000190752	0.000528454	3.276993085
FOLH1	2.684657071	2.452975132	-0.130205207	0.322716072	0.376135809	0.424655319
EIF2AK1	41.75778124	39.28788845	-0.087960426	0.014590604	0.025066033	1.600914397
EPDR1	5.99853994	8.714371447	0.538785221	1.07E-08	8.25E-08	7.083440805
SNX10	6.886443765	9.218063733	0.420704591	2.15E-06	9.70E-06	5.013250174
SEPHS1	16.74301276	14.64747527	-0.192907137	0.009374891	0.016942901	1.771012221
MRPL28	26.41767198	22.82892005	-0.210640724	1.46E-05	5.38E-05	4.269255876
ITPKC	25.21243036	26.53499651	0.073761165	0.146942632	0.190432391	0.720259179
CEACAM6	44.66827143	102.7851054	1.202308886	2.62E-14	7.49E-13	12.12542555
FAT2	12.66546097	11.04295246	-0.197773641	0.092967647	0.128116359	0.892395411
RBM22	12.55342415	11.84881974	-0.083337577	0.167505354	0.213406616	0.67079212
TMED2	90.10246976	109.8199918	0.285502151	8.36E-09	6.65E-08	7.176993282
ERO1B	4.185374825	3.581384083	-0.224839583	0.932324679	0.941879541	0.026004637
ZFAND6	13.12880596	14.86171049	0.178864459	3.28E-05	0.000110242	3.95765146
TXLNG	6.969447235	6.278473781	-0.150630336	0.000776258	0.001861179	2.730211787
LAT2	2.246572365	3.56416755	0.665839625	1.66E-18	1.18E-16	15.92953306
HUWE1	19.2971597	17.17493958	-0.168083493	0.004144009	0.008262026	2.082913452
ZW10	9.862302645	9.211581793	-0.098475612	0.463619476	0.514783869	0.28837507
ALG9	1.105267733	1.021004213	-0.114407062	0.037138177	0.057315408	1.24172861
NOX4	1.064244107	1.126406208	0.081898088	0.027594234	0.044138872	1.355178767
ACOX3	4.407228018	4.596481032	0.060658247	0.169789752	0.215910793	0.665725647
MTMR2	8.699185633	9.83233392	0.176653562	0.000382478	0.000983831	3.007079632
PPP1R15A	33.73861225	29.46413471	-0.195440735	0.421233973	0.4740404	0.324184644
HSD17B14	7.046681075	7.88777188	0.162673908	7.21E-05	0.000222148	3.653356628
TRIP6	39.64256092	35.27785072	-0.168287496	0.005442515	0.010530083	1.977568221
FTL	3877.498372	6362.856879	0.714548496	9.36E-21	1.41E-18	17.84930289
SRRT	32.69028682	24.70413994	-0.404109205	1.13E-19	1.15E-17	16.93820593
BAX	24.2089764	22.88024351	-0.081439674	0.037928489	0.058378913	1.233743995
NLK	5.374840343	4.712282255	-0.189795945	0.026738478	0.042911056	1.367430795
TMPRSS11E	15.82751066	17.15991343	0.116607908	0.036803788	0.056866964	1.24513996
ATXN7L3	20.13551515	17.4623561	-0.205494155	5.40E-07	2.82E-06	5.549848624
PGS1	8.759034215	7.463984104	-0.230825891	2.83E-05	9.68E-05	4.014299501
PSMC5	35.2455059	30.68795896	-0.199766617	8.34E-07	4.17E-06	5.380261016
UIMC1	5.627548291	5.157413522	-0.125858806	0.030587882	0.048302368	1.316031578
CETP	0.629672501	0.875265416	0.475118903	1.98E-10	2.29E-09	8.639282395
MMP2	83.59247696	98.96655583	0.243567961	0.000377146	0.00097156	3.012530287
LPCAT2	5.487224369	5.518816773	0.00828242	0.144049225	0.187104219	0.72791642
NOP14	16.06774913	15.80998029	-0.023332272	0.87433951	0.890287517	0.050469716
ADD1	13.446288	14.30682874	0.089495964	0.013277822	0.02310896	1.636219601
L2HGDH	2.157705657	2.053536133	-0.071387741	0.377875083	0.431196748	0.365324523
TXNDC16	3.027389103	2.653687354	-0.190075705	0.235941024	0.287159604	0.541876655
RTRAF	14.04271115	13.42308755	-0.065104941	0.073537239	0.10441631	0.981231661
NID2	2.29754325	2.533885111	0.141259093	0.001453055	0.003248361	2.488335656
GMCL1	9.688274837	9.349363072	-0.051371708	0.04191156	0.06369134	1.195919614
SF3B2	28.43242856	25.13922155	-0.177597355	5.26E-06	2.16E-05	4.664786781
KLHL42	7.151209825	6.895251645	-0.05258413	0.388956537	0.441867109	0.354708325
DNM1L	14.83958515	13.45510695	-0.141296903	3.01E-05	0.00010239	3.989744135
ERGIC2	10.99689572	12.20878013	0.15082273	0.018461323	0.030912175	1.50987044
TFAP2C	16.07707158	11.75836108	-0.451317659	1.90E-06	8.71E-06	5.060040431
AURKA	13.62596881	11.9162131	-0.193432981	0.001720474	0.003770953	2.423548932
CASS4	0.585572217	1.148927238	0.972368423	4.70E-20	5.58E-18	17.25313572
PIR	19.13858101	20.6048186	0.106497894	0.121264096	0.161247187	0.792507854
AAMDC	5.584196974	4.73424659	-0.238214979	0.031548421	0.049607942	1.304448793
RFX2	1.655487131	1.436199625	-0.204999505	6.14E-05	0.000192813	3.714864035
METTL2A	5.947717574	6.049378335	0.024450748	0.625560765	0.665376557	0.176932505
ALG6	3.750981637	3.60151508	-0.058664256	0.134185529	0.176024561	0.754426731
CNOT3	11.79349316	9.798313283	-0.267385774	1.28E-08	9.69E-08	7.01352254
PTPN4	1.592500246	1.623985429	0.028245093	0.188291299	0.23616017	0.626793348
DDX18	15.84702086	15.34401311	-0.04653579	0.536689629	0.583888025	0.233670431
KHSRP	59.36543367	48.55840405	-0.289902141	1.82E-08	1.33E-07	6.875872824
GNA11	12.97251545	11.94511375	-0.119037662	0.016016503	0.027200637	1.565420928
ASAP3	5.494364113	4.75145161	-0.209584184	0.157510587	0.202127988	0.694373548
EDEM2	24.92918263	27.87297945	0.161031645	0.000490221	0.001230094	2.910061804
DNMT3B	3.283002754	1.970023026	-0.736803468	3.50E-10	3.84E-09	8.415907424
TPX2	42.1099008	32.61110528	-0.368796138	2.47E-07	1.40E-06	5.855179162
FER1L4	1.72620984	1.270087917	-0.442679485	0.201426456	0.250556429	0.601094449
PDRG1	17.44536194	15.40948097	-0.17902526	0.00699367	0.013147424	1.881159325
EPB41L1	9.489460244	9.75452588	0.039745722	0.063199199	0.091463253	1.038753356
SLC15A1	1.206128487	1.054333423	-0.194052426	0.05788663	0.084687615	1.072180096
DOCK9	5.046720917	5.048404008	0.000481061	0.339865332	0.393327578	0.405245603
ANKRD10	14.48916513	12.17785585	-0.250714328	0.014665393	0.025169531	1.59912488
TGDS	5.579317314	5.580795777	0.000382249	0.795107458	0.819305237	0.086554269
C3orf18	1.182017468	1.249858537	0.08051346	0.003900945	0.007821475	2.106711314
COQ9	12.32006557	11.71967849	-0.072076942	0.437400207	0.49000275	0.309801483
ARHGAP28	1.349499521	1.39199207	0.044726528	0.176388985	0.222973658	0.651746442
CRLS1	9.186014482	9.226710124	0.006377274	0.77806831	0.804301714	0.094581006
PPP1R13B	5.769839303	5.236735478	-0.139863406	0.033598637	0.052418989	1.280511356
SMOX	10.01295569	8.093034424	-0.307115265	0.003522147	0.007141967	2.146182184
SIGLEC1	1.893792524	3.565833958	0.912961242	8.92E-13	1.83E-11	10.73864103
FKBP1A	110.4169795	104.020302	-0.08609691	0.623818306	0.664067399	0.17778784
NSFL1C	17.87893702	15.67602424	-0.189701255	0.00327334	0.006693222	2.174364801
SLC4A11	10.88005701	7.06046056	-0.623851916	0.011779244	0.020751241	1.682955928
ZNF343	3.453595541	2.559260532	-0.432372115	3.06E-12	5.51E-11	10.25855183
EBF4	4.427399249	3.310216453	-0.41953392	0.024817172	0.040150353	1.396310629
MAVS	11.2389501	9.952040721	-0.175442978	0.002070683	0.004444719	2.352155688
LZTS3	6.148585162	5.392191227	-0.189382812	0.530621804	0.57785167	0.238183627
XRN2	39.00842873	37.19010259	-0.06886716	0.490691762	0.540260441	0.267396831
KIZ	4.403275894	3.546252827	-0.312281846	0.004803698	0.009426433	2.025652637
DYNLL1	72.71796076	65.07334434	-0.160245042	1.75E-05	6.32E-05	4.199560584
TESC	1.995079114	5.640748538	1.499440667	1.31E-11	2.01E-10	9.696545258
SNX5	15.20791789	14.94014745	-0.025628261	0.875794387	0.891710635	0.049776054
RPL6	156.3014318	134.1357212	-0.220637507	0.001398425	0.003143378	2.502603341
SIRPG	1.284813517	1.874280619	0.544777994	2.15E-09	1.95E-08	7.708980299
MAPKAPK5	3.077551266	2.816908386	-0.127670245	0.001031678	0.002395406	2.62062085
P2RX7	0.993814598	1.650407269	0.731773442	5.72E-14	1.50E-12	11.82285519
ESF1	9.855864717	7.746427546	-0.347451324	3.42E-10	3.76E-09	8.42529754
RBBP9	8.84002649	8.748775024	-0.014969663	0.865619335	0.882331227	0.05436835
ANAPC5	12.87971327	12.58805293	-0.033045327	0.435586515	0.488146494	0.311449825
SLC23A2	6.016054004	5.517731629	-0.124742229	0.089314808	0.123871605	0.907028234
SLC8B1	5.984250321	6.172798056	0.04475407	0.220271157	0.270604454	0.567665059
TMEM230	42.15894076	43.32738992	0.03944071	0.376213206	0.429583628	0.366952279
DZANK1	0.751880986	0.498263525	-0.593595352	7.26E-06	2.87E-05	4.541657354
KDM2B	3.841448019	3.070396779	-0.323225129	3.89E-08	2.65E-07	6.576446695
TASP1	4.827415865	4.592772131	-0.071885909	0.081276072	0.114094171	0.942736544
OAS1	11.91150685	13.10970589	0.138279389	0.006590902	0.012470031	1.904132477
GCN1	18.81952789	16.46690641	-0.192660891	8.64E-05	0.000261073	3.58323781
RPLP0	458.0738028	477.9720171	0.061346101	0.255199748	0.307214103	0.512558851
SIRT4	0.795780723	0.690825297	-0.204050038	0.045440674	0.068486404	1.164395639
TRMT6	11.43945767	9.910335681	-0.207012827	6.95E-06	2.77E-05	4.558044154
CHGB	3.742054184	1.584878137	-1.239458535	0.490304612	0.539872391	0.267708882
TBX5	1.440721144	1.589796296	0.142050798	0.006505626	0.01232366	1.909260295
BRAP	6.847175884	6.274170622	-0.126084309	0.000120348	0.000350751	3.455000841
NOS1	0.776425176	0.871728336	0.167031708	0.017417319	0.029358739	1.532262604
FUS	34.13640861	25.68824652	-0.410202869	3.25E-17	1.73E-15	14.76278278
IGBP1	31.71828853	32.72916984	0.045262082	0.135792192	0.177862533	0.749915526
FXYD5	29.28551353	32.2424797	0.13877551	0.009751077	0.017543379	1.755886756
ZNF302	4.952755831	3.973808831	-0.317709028	0.000363266	0.000939377	3.027160101
FXYD3	137.6861456	164.4739331	0.256475556	0.487985448	0.53766082	0.26949161
HEPH	2.183960743	2.83508272	0.376443906	9.26E-06	3.58E-05	4.446570676
GANAB	126.5211718	120.5580874	-0.069650389	0.323017272	0.37639165	0.42436002
GMIP	6.834104231	7.622693064	0.157548534	5.82E-05	0.00018387	3.735490232
RBM41	2.195083138	1.765998219	-0.313791694	1.76E-07	1.03E-06	5.986194702
BIRC5	26.82665659	24.5570046	-0.127532667	0.019623768	0.032591191	1.486899766
LAG3	2.76385358	3.234948529	0.22706157	0.005421926	0.010494158	1.979052398
MLF2	87.25851992	76.1882253	-0.195727953	0.000519182	0.001295459	2.887576233
OTUB2	1.245968982	1.244153523	-0.002103635	0.727617384	0.758442026	0.12007761
DDX24	17.98241447	17.06601375	-0.075460627	0.049501616	0.073849393	1.13165307
ZBTB25	1.357739687	1.182277428	-0.199638293	0.001232361	0.002805323	2.552017146
NECAP1	10.40385208	11.12542872	0.096743139	0.000735764	0.001773098	2.751267294
DHX32	10.00093422	11.10126271	0.150589012	0.000880865	0.002083444	2.68121823
RCOR1	11.01768314	9.60236188	-0.198359665	0.009459232	0.017081454	1.76747517
GPATCH2L	1.766106814	1.53001097	-0.207030603	1.46E-05	5.37E-05	4.270368134
LTBP4	18.41274991	15.35535433	-0.261963303	0.092728416	0.127865877	0.893245338
BLVRB	49.70927493	62.11210282	0.321359351	7.54E-07	3.80E-06	5.419896774
SLC9A1	14.12222933	13.29905835	-0.086643752	0.314652933	0.367728629	0.434472558
SPTLC1	16.38267327	18.41930988	0.169048218	0.000822455	0.001957478	2.708303193
PAPOLA	17.28988955	17.22311096	-0.005582896	0.758323874	0.786239804	0.104444974
CCNK	1.910153965	1.896407962	-0.010419574	0.940155397	0.948805825	0.022822658
PCBP4	5.741511952	4.868936143	-0.237824122	0.000198347	0.000547157	3.261888223
RGS1	16.98177875	26.79200525	0.657814983	1.41E-12	2.74E-11	10.56294291
YPEL3	12.22520941	10.88177502	-0.167945272	0.111257799	0.149796008	0.824499761
MRPS33	7.538231865	7.494464904	-0.008400696	0.53142883	0.578649611	0.237584335
NDUFB2	16.10571411	15.7849255	-0.029025178	0.930857125	0.940518957	0.026632446
NUDC	42.39754777	35.33499502	-0.262883118	2.98E-09	2.64E-08	7.578725776
MAEA	6.662938347	6.056557538	-0.137660525	0.211370185	0.261173394	0.583071067
ICAM1	31.85483416	42.03156269	0.399960769	2.50E-10	2.83E-09	8.548500401
STRN4	16.37664129	14.60572288	-0.165105739	6.73E-05	0.000209187	3.679464382
IRAK3	1.670276052	2.280715012	0.449399623	2.04E-10	2.35E-09	8.628392612
LYZ	88.23270125	237.7509098	1.430065503	6.72E-23	2.10E-20	19.67716299
MUL1	14.04238905	14.94760903	0.09012633	0.000187516	0.000520786	3.283340567
TFAP4	3.366387363	2.691667005	-0.322701254	6.79E-08	4.38E-07	6.358168827
PDCD7	8.705803048	7.796336458	-0.159181029	0.000258767	0.000695119	3.157940564
SPG21	28.38232271	30.0697145	0.083318511	0.027943094	0.044623571	1.350435681
FETUB	4.208450905	5.242363565	0.316928123	0.003888619	0.00779877	2.107973888
DNAJB11	30.01061537	27.44334237	-0.129016701	0.027035349	0.043347289	1.363038059
P3H2	16.82299006	13.02281049	-0.369393314	0.807951759	0.830507434	0.080656476
FLT3LG	0.752924132	0.765327456	0.023572658	0.231111488	0.282053082	0.549669151
RAB11FIP3	7.505726885	6.16852114	-0.28306714	4.15E-05	0.000135659	3.867551824
GNPTG	11.770588	11.84764869	0.009414374	0.364381279	0.418034651	0.378787718
ZNF268	1.347500122	1.325032933	-0.024257186	0.679221723	0.715272369	0.145528552
GOLGA3	10.65624997	9.964133315	-0.096883601	0.038042551	0.058531337	1.232611554
CD209	1.469793291	2.610695706	0.828821041	7.91E-15	2.50E-13	12.60126509
CERS4	11.7316102	11.89918993	0.02046232	0.628615104	0.668214595	0.175084043
MCOLN1	6.62959955	6.894916263	0.056611301	0.388956537	0.441867109	0.354708325
USP48	6.588785721	5.777594697	-0.189543607	0.000276697	0.000737433	3.132277231
EFNB1	39.5524489	32.48437529	-0.284021062	0.001512849	0.003368977	2.472501975
PDPR	5.644755699	5.317971386	-0.086035129	0.611680398	0.652976162	0.185102673
AARS	46.24435426	46.9842177	0.022898982	0.428375271	0.481034236	0.317824013
KIF4A	9.119041037	7.287179087	-0.323521671	1.09E-07	6.72E-07	6.172729732
TNRC6A	4.865315322	3.9047693	-0.317295995	5.42E-07	2.83E-06	5.548605195
PLEKHG2	5.502840959	4.578493176	-0.26530376	0.017858424	0.030011324	1.522714846
DLL3	2.100619897	0.884457995	-1.2479496	0.001509639	0.003363768	2.473173903
NAT14	8.417116972	6.940508131	-0.278284877	0.000839031	0.001992971	2.700498924
PITPNM2	2.553265444	2.358079199	-0.114731358	0.0562798	0.0826162	1.082934785
EXOC1	9.274823677	8.678813972	-0.095821955	0.244065036	0.29536231	0.529644924
RBM27	3.867881841	3.589943231	-0.107582692	0.015484411	0.026415083	1.57814802
OSBPL8	8.564530606	9.597159199	0.164233246	8.75E-05	0.000264072	3.578277143
DTX2	9.739221928	8.783312418	-0.149041399	0.132752137	0.174482239	0.758248774
NLRC4	0.544531075	0.950003016	0.802917711	5.11E-19	4.10E-17	16.38702587
PUS7	9.566790319	8.823446757	-0.116692644	0.053481087	0.079036714	1.102171124
NRCAM	6.666337489	8.319452405	0.319594215	0.127136864	0.168066258	0.774519468
LAMB1	31.07896993	26.04717097	-0.254812001	0.041602558	0.063277328	1.198751865
SLC26A4	0.335100134	0.820270757	1.291507932	2.52E-17	1.40E-15	14.85452208
DLD	17.58771171	18.33888309	0.060337986	0.225880593	0.276688182	0.55800939
TXNL1	6.849934888	7.006314024	0.032565377	0.37720979	0.430563758	0.365962529
ABCC6	0.560092356	0.917858119	0.712606423	6.62E-14	1.72E-12	11.76543277
CMTM6	27.52962143	31.81492749	0.208719062	8.83E-09	6.96E-08	7.157233886
ITGA6	67.63978126	58.72698553	-0.203848409	0.197332032	0.246230284	0.608658534
MAP3K20	5.213735422	5.340250398	0.034590017	0.047400216	0.071123156	1.147988981
FH	33.45648853	33.00745263	-0.019494231	0.674719936	0.711108608	0.148064064
SEL1L3	12.98759327	22.27894816	0.778547012	1.29E-28	4.02E-25	24.39592357
TF	0.721432447	2.852155696	1.983116522	1.13E-08	8.62E-08	7.064651938
ALKBH5	35.03564853	34.1318958	-0.037703052	0.789890262	0.81484573	0.088924606
NLRP1	3.627417812	2.715940704	-0.417490945	0.001994976	0.004300588	2.36647215
PITPNM3	2.302658873	2.017359091	-0.190832791	0.02682301	0.043033414	1.366194201
ORC6	4.854660965	3.858714104	-0.331250388	3.90E-06	1.66E-05	4.780576692
ZC3HC1	6.485153303	6.388658649	-0.021627621	0.557164506	0.602753156	0.219860507
TMEM101	12.85455289	12.76770544	-0.009780157	0.773824793	0.800393223	0.096696597
CCDC80	9.659665804	13.81420864	0.516107737	4.25E-10	4.59E-09	8.338614033
PSME1	94.28110944	106.7862309	0.179684996	0.0018901	0.004096049	2.387634809
PPP2R3C	4.556272016	5.253055112	0.20530284	6.33E-06	2.55E-05	4.593965932
HAUS4	10.3663928	10.79273561	0.058146622	0.053709786	0.07932201	1.100606287
OSGEP	5.919963434	5.106387936	-0.21328512	0.001354353	0.003056666	2.514751985
SLC22A17	4.20468022	3.329176072	-0.33683091	0.011861836	0.020887292	1.680117854
RNF31	4.851715833	4.618389869	-0.071105088	0.153748166	0.198034046	0.703260139
SCFD1	7.51085245	7.732746462	0.042004255	0.511837464	0.560294384	0.25158373
G2E3	3.021486846	2.903425315	-0.057502737	0.323921972	0.377371884	0.42323046
HECTD1	10.88407045	10.59891456	-0.038301675	0.28986032	0.342688211	0.465100836
HNRNPC	63.07395239	60.8257012	-0.052363293	0.021295928	0.035050626	1.455304218
SUPT16H	24.81707651	20.32864769	-0.287818927	2.74E-05	9.41E-05	4.026234434
TOX4	12.43857331	11.86810649	-0.067731242	0.824678643	0.845636307	0.072816379
GEMIN2	5.155953677	4.890972972	-0.07611781	0.197332032	0.246230284	0.608658534
TGM1	9.635673714	6.330062027	-0.606165905	0.065596272	0.094510818	1.024518478
TINF2	21.37703088	22.67659818	0.085142744	0.009358103	0.01692238	1.771538563
SEMA6A	3.470749351	2.110833191	-0.717434607	1.99E-05	7.06E-05	4.151403972
SNAP23	8.19816243	9.486672952	0.210601638	2.36E-07	1.34E-06	5.873127129
TBX15	1.028582888	0.71878118	-0.517033519	0.027637635	0.044194679	1.35463002
PHGDH	23.58200934	22.85896465	-0.044926589	0.00170968	0.003748875	2.426099032
COL9A3	2.859431176	1.767217064	-0.694248928	0.00048573	0.001220593	2.913429036
EZR	128.1436753	131.2258171	0.034289307	0.459874472	0.511172202	0.291432771
MYL6	144.7518822	162.1514136	0.163759493	0.002376225	0.005033964	2.29808993
AGO1	4.443361592	3.932618901	-0.176161164	0.021998768	0.036089194	1.442622814
TEKT2	0.827828413	0.913339315	0.14181917	0.407162717	0.459933276	0.337305168
CLSPN	2.609234433	1.97335121	-0.402978828	2.09E-05	7.39E-05	4.13155801
RFFL	3.815880813	4.446209629	0.22055986	9.73E-05	0.000290293	3.537163268
UNC13D	4.684930019	4.850799176	0.050194955	0.075539517	0.106957089	0.970790427
DPYSL2	8.433906631	11.25998738	0.416932255	1.48E-08	1.10E-07	6.958068924
TGFB2	2.370570177	2.529567731	0.093656766	8.90E-05	0.00026816	3.571606229
GPATCH2	2.682209414	2.545424084	-0.075515842	0.092370498	0.127485201	0.894540225
NUP50	11.28555298	10.4006922	-0.117797563	0.009768492	0.017562538	1.755412729
CDC45	13.40384806	11.05717495	-0.277664407	4.27E-05	0.000139156	3.856499031
COMT	29.91892644	30.06366467	0.006962471	0.039023902	0.059828454	1.223092217
ADA2	9.879049336	15.79047946	0.676610855	1.39E-11	2.11E-10	9.675109655
ECHDC1	8.465719218	9.58739455	0.179506165	0.000602113	0.001480801	2.829503443
LRRFIP2	4.110937052	3.82044461	-0.105726737	0.205802946	0.255185167	0.593144574
SEC22C	3.885405681	4.150712781	0.095293864	0.001392473	0.003130904	2.504330258
XYLB	1.678620179	1.384839154	-0.277557408	0.015146952	0.025890449	1.58686042
HDAC6	5.512887859	4.413170422	-0.320992795	1.06E-06	5.13E-06	5.289842264
CDC6	9.747433657	8.288997402	-0.23382482	1.02E-05	3.90E-05	4.409312722
UPRT	3.130342623	3.420226293	0.12777121	0.004443468	0.008790427	2.055990045
CDC23	8.547723928	7.773216016	-0.137028704	0.0041199	0.008218167	2.085225039
AAAS	12.55575251	10.52501833	-0.254525751	1.83E-10	2.14E-09	8.669465239
FMO2	4.494732342	6.476666231	0.527016191	3.38E-10	3.72E-09	8.429226328
SUCO	8.281883498	7.760613016	-0.093788292	0.464746281	0.515814389	0.287506547
MSH2	13.2911185	11.11807919	-0.257554955	0.000187516	0.000520786	3.283340567
DHPS	17.82526329	14.61291074	-0.28667981	1.41E-07	8.43E-07	6.074193575
HOOK2	9.496198546	6.954384317	-0.449427303	5.78E-11	7.58E-10	9.120130728
ARCN1	46.81669139	49.12363669	0.069394389	0.044650036	0.067405671	1.171303564
TMEM38B	4.931862677	5.623108273	0.189235196	0.051018641	0.075894493	1.119789737
PSMD5	10.7202265	11.70428758	0.126701735	0.002074965	0.004452683	2.351378174
PTGS1	3.957190177	4.353579467	0.137725657	1.54E-05	5.63E-05	4.249767872
NUP188	13.12872651	11.4189746	-0.201293875	0.000349864	0.000907283	3.042257427
CRAT	9.979709986	11.39196076	0.190946286	0.00170968	0.003748875	2.426099032
SH2D3C	2.36630756	3.192330136	0.431972256	7.22E-08	4.63E-07	6.334088608
NANS	9.249019908	9.984162036	0.110340853	0.00041021	0.001048755	2.979325929
TBC1D2	19.03093446	20.805759	0.128636517	0.001351461	0.003051466	2.515491524
WHRN	3.276080329	1.943619324	-0.753225051	8.16E-11	1.04E-09	8.984783173
CWF19L1	7.24165849	7.702449972	0.088997265	0.074133313	0.105166805	0.978121322
SEMA4G	1.194344694	1.149702854	-0.054958228	0.1383937	0.180904899	0.742549672
BTAF1	5.975656028	5.036101625	-0.24678971	1.54E-05	5.61E-05	4.250673951
IKZF5	3.915117287	4.026599649	0.04050651	0.150228805	0.194046578	0.712094012
SORBS1	1.117831316	1.23538585	0.144259213	0.000418889	0.001068488	2.971230243
CRTAC1	2.788200249	6.477182676	1.216032253	3.22E-13	7.30E-12	11.13675997
WAC	11.79727712	11.09285765	-0.088822847	0.154637724	0.199064596	0.701005973
CREM	3.727271498	4.435624478	0.251017321	2.94E-07	1.63E-06	5.78755108
NUBP2	11.80106982	10.64508733	-0.148729868	0.01667618	0.028228616	1.549310409
TPSD1	1.016592163	1.643142205	0.692716329	4.86E-06	2.02E-05	4.69526504
HIVEP1	3.934130532	3.188945075	-0.302965577	0.004274766	0.008498785	2.070643153
TREM2	8.462708656	18.60266748	1.136318102	8.41E-24	4.09E-21	20.38817838
FKBP5	6.40037088	8.682629402	0.4399765	2.43E-06	1.08E-05	4.965510741
SRPK1	14.29791118	13.88280032	-0.042505789	0.632113574	0.671475168	0.172970043
MRPS18A	19.79360513	19.23607677	-0.041219814	0.652831628	0.691079494	0.160471993
PGC	3.718906322	15.52499936	2.061642897	1.22E-18	8.83E-17	16.05426509
EFHC1	2.33984186	1.918575444	-0.28637553	0.014993397	0.025667417	1.590617829
HSP90AB1	590.3898829	523.7252534	-0.172857828	0.006116832	0.011679499	1.932575775
CDC5L	10.88848944	9.87997653	-0.140224303	0.013861012	0.023976595	1.620212498
ITPR3	19.50525236	17.06636855	-0.192706555	0.003221695	0.006598014	2.180586742
ZNF184	4.301614865	3.57861355	-0.265477605	0.000369279	0.000953501	3.02067895
DSP	138.9462347	98.16906247	-0.501186397	1.25E-07	7.60E-07	6.119034526
HNRNPH3	25.54046881	20.73059927	-0.301023185	2.11E-11	3.07E-10	9.512410424
IFT74	3.299895887	2.766865284	-0.254168106	0.404035808	0.456997655	0.340086029
JAK2	3.277245402	3.45846731	0.077649113	1.77E-09	1.65E-08	7.783450359
IL12RB1	1.049538049	1.509361987	0.524184376	2.39E-12	4.41E-11	10.35507726
ACOT7	14.69789985	13.29748332	-0.144456799	0.076557218	0.108230795	0.965649151
SH3GLB1	15.11669303	17.27116489	0.192222826	2.88E-08	2.02E-07	6.694950314
CDC7	5.281037965	4.199264852	-0.330684729	3.88E-05	0.000128132	3.89234312
PCSK5	1.318507895	1.553423598	0.236545078	0.000127487	0.000369553	3.432323337
SCD	119.9310523	123.4077199	0.0412274	0.064255479	0.092819429	1.032361108
TMED1	9.496626506	9.69130098	0.029275234	0.211595117	0.261389114	0.582712503
ABLIM1	17.11133676	17.85793702	0.061612958	0.035924597	0.055685271	1.254259666
ERMP1	13.72549193	18.24849686	0.410919776	7.49E-06	2.95E-05	4.529639668
RAB18	16.17800695	18.19333435	0.169376089	2.54E-05	8.81E-05	4.055246917
NRP1	5.128759918	7.793224324	0.603610305	2.92E-14	8.25E-13	12.08341741
HSD17B7P2	1.81344659	1.239502407	-0.548973182	1.85E-05	6.64E-05	4.178006147
PRTFDC1	5.731617934	5.491536704	-0.061732527	0.727155339	0.758011137	0.120324413
PALMD	1.968639868	2.033130559	0.046503645	0.006421345	0.012186237	1.914130377
TSPAN15	14.9647236	19.3193079	0.36847778	5.50E-05	0.000175179	3.756517505
H2AFY2	24.13220664	16.8791581	-0.515716894	3.65E-09	3.17E-08	7.499345289
WASHC2A	5.418112996	5.550635717	0.034862532	0.327557261	0.381008539	0.419065291
MAST3	2.52093906	2.522367468	0.000817225	0.434138691	0.486769139	0.312676964
MZF1	3.155988649	2.448182724	-0.366380777	0.000419863	0.001070799	2.970291851
OCEL1	5.341216151	5.832716506	0.126999686	0.153570722	0.197887317	0.703582039
MYO9B	11.57197974	10.66794412	-0.11735353	0.01121524	0.019863243	1.701949839
KCNK6	6.202965639	5.119226078	-0.277032412	0.257261596	0.309480911	0.509366134
PSMD8	68.77340606	70.81832271	0.042271877	0.2887401	0.341701015	0.466353731
FBXL19	9.526659526	6.87074036	-0.471504864	6.62E-14	1.72E-12	11.76543277
HSD3B7	5.257897924	6.28231949	0.25681118	8.57E-05	0.000259128	3.586485589
SETD1A	8.349869179	6.602768472	-0.338682536	1.37E-12	2.67E-11	10.57374234
BCL7C	11.38844104	9.729889825	-0.227074896	0.000147669	0.000421313	3.375395538
CIRBP	28.61618283	23.81317338	-0.265071352	2.58E-05	8.94E-05	4.04862134
ATP5F1D	25.30188553	22.06669821	-0.197374122	0.003065054	0.006312074	2.199827937
CBARP	0.705973229	0.474561028	-0.573019848	3.81E-08	2.60E-07	6.584585389
PRKY	2.310589756	1.7470522	-0.403338418	0.242140702	0.293466767	0.532441072
HNRNPM	49.84004729	42.79274916	-0.219939071	1.49E-08	1.11E-07	6.954018478
2-Mar	11.42540068	14.06820895	0.300193908	5.83E-10	6.10E-09	8.214873439
NDUFB7	135.6451347	120.2318543	-0.174018126	0.001558349	0.003456464	2.461367995
TECR	30.77979154	25.8263926	-0.253137317	0.000252026	0.000678415	3.168504477
TIMM13	29.22416841	24.61721074	-0.247494666	3.14E-05	0.000106281	3.973544515
CDC34	26.21650553	21.89907876	-0.259605217	8.68E-08	5.47E-07	6.262059593
MTAP	2.580436251	2.457223011	-0.070586191	0.551393377	0.5976722	0.223536944
MISP	6.897879383	8.762456914	0.345182543	0.003358873	0.006844754	2.164642173
CEP170B	16.16081994	13.94187639	-0.213075654	0.000779724	0.001867765	2.728677807
POLR2E	29.60412849	26.3146951	-0.169929704	0.000912496	0.002149443	2.667674019
POLRMT	10.91668691	8.240199434	-0.405783921	9.10E-12	1.45E-10	9.837620434
IZUMO4	1.407740083	0.972031846	-0.534305502	1.56E-05	5.68E-05	4.245736343
RASSF7	13.4786145	12.40303165	-0.119979407	0.203387403	0.252572062	0.59761469
GADD45B	16.19555144	22.27650374	0.459925231	5.65E-06	2.31E-05	4.637283576
MKNK2	46.79994158	41.29228283	-0.180634549	0.219346052	0.269680672	0.569150178
ARVCF	3.930900798	2.930200883	-0.423860382	3.20E-05	0.000108	3.966576848
TRMT2A	12.71394698	10.61569314	-0.260213403	0.00017681	0.000494934	3.305453076
RANBP1	30.14274719	25.50967906	-0.240766161	0.000531207	0.001321652	2.87888289
ZDHHC8	12.2090001	9.430795325	-0.372493703	1.96E-06	8.93E-06	5.04926883
KLHL22	5.96052894	4.930898438	-0.273589824	0.034115636	0.053161685	1.274401265
MED15	16.95527153	13.27437017	-0.353090477	6.81E-07	3.48E-06	5.458089312
SERPIND1	1.077531761	1.994836918	0.888540413	6.61E-15	2.11E-13	12.67507136
SNAP29	9.986412833	9.295032367	-0.103506659	0.862716188	0.879947913	0.055543035
CRKL	37.246561	33.3613545	-0.158929362	0.02533625	0.040858572	1.388716815
LZTR1	9.866844944	7.513942267	-0.393018806	8.48E-09	6.74E-08	7.171103855
MMP11	30.9895009	24.264359	-0.352940771	0.0602001	0.087644098	1.057277324
CECR2	1.743436306	1.406114433	-0.310219649	0.34330137	0.396596858	0.401650731
SMARCB1	53.28583275	45.3388853	-0.233003089	4.77E-06	1.98E-05	4.702437557
DERL3	9.526171871	12.3833419	0.378432225	0.001031678	0.002395406	2.62062085
SLC7A4	1.754507103	1.655276474	-0.083993584	0.791786343	0.816423196	0.088084665
BCL2L13	10.88700657	11.54399228	0.084534907	0.187878363	0.235699195	0.627641901
DDTL	1.950064876	1.45095991	-0.426514463	1.16E-07	7.11E-07	6.147969951
DDT	21.86323699	20.75484655	-0.075058751	0.511441601	0.559900396	0.251889225
OSM	1.975354481	2.892803622	0.550356818	4.30E-07	2.29E-06	5.640198029
CABIN1	10.58811987	8.948963865	-0.242653875	0.000506248	0.001267451	2.897068874
TBC1D10A	4.221657022	4.183274462	-0.01317672	0.511045898	0.559506527	0.252194843
SUSD2	4.332744442	7.193703684	0.73145359	1.00E-12	2.02E-11	10.69377228
SF3A1	26.21652638	25.35032334	-0.048472396	0.508280461	0.556870299	0.254245945
GGT5	5.115295502	6.22169648	0.282490431	3.14E-05	0.000106281	3.973544515
RNF215	1.978715163	1.734976743	-0.189647627	0.005504706	0.010629283	1.973496031
SPECC1L	5.543412171	4.979618207	-0.154739147	0.009208218	0.016688154	1.7775917
PPIL2	8.446546323	6.890482363	-0.293756583	3.36E-08	2.32E-07	6.63368726
SNRPD3	52.05449199	42.51415426	-0.292079426	5.92E-09	4.88E-08	7.311198877
PES1	32.13917019	28.26511225	-0.185310254	3.27E-05	0.000110017	3.958538643
MAPK1	15.8872784	16.48565449	0.053339161	0.09575455	0.131398865	0.881408387
GGT1	2.88900484	3.780647238	0.388060621	6.83E-05	0.000211746	3.674184729
PRODH	1.799072569	1.322294472	-0.444209884	0.058049396	0.084901807	1.071083066
PPM1F	5.292758012	4.676223371	-0.178675849	0.01556322	0.026520476	1.576418682
SLC35E4	1.378877959	1.227801069	-0.167417943	0.499640449	0.548639311	0.260713078
CRYBB3	1.34242017	0.734359572	-0.870277755	8.09E-09	6.46E-08	7.189918431
CYTH4	2.653017005	3.874758051	0.546472305	5.66E-13	1.20E-11	10.91912625
ESS2	4.807094785	3.866763637	-0.31403867	2.74E-08	1.93E-07	6.714991331
CRYBB2P1	2.398533219	1.80464902	-0.410434141	6.51E-11	8.47E-10	9.072311952
MFNG	3.102076135	4.258837334	0.457225532	1.34E-13	3.30E-12	11.48144774
CARD10	4.570648673	4.205753355	-0.120034683	0.801285052	0.824906781	0.083595126
LRP5L	1.882308311	1.203001119	-0.645864968	1.95E-13	4.65E-12	11.33244483
GRK3	3.708451622	3.77667559	0.026299916	0.228247701	0.279126723	0.554198582
PLA2G3	2.744694912	1.889839099	-0.538382386	0.739198587	0.769278231	0.113916557
LGALS2	2.062019996	3.333511604	0.692984426	4.56E-08	3.07E-07	6.512611552
GGA1	8.286169745	6.604419857	-0.327273536	4.12E-11	5.60E-10	9.251757888
HIRA	5.471417869	4.790533598	-0.191728382	0.000550987	0.001366066	2.864528458
SH3BP1	13.46215182	11.71396122	-0.200680009	0.000340118	0.000884069	3.053513653
LGALS1	235.5702349	246.4663362	0.065233347	0.055805053	0.082035272	1.08599938
HPS4	5.710596896	4.907078263	-0.218777269	2.85E-06	1.25E-05	4.903460844
PIK3IP1	15.15590915	18.68469881	0.301976911	2.26E-05	7.93E-05	4.100618803
SRRD	4.919195733	4.748854291	-0.05084297	0.322716072	0.376135809	0.424655319
PATZ1	10.92836467	8.843166522	-0.305442569	1.99E-05	7.06E-05	4.151403972
TRIOBP	2.344098306	2.130693288	-0.137710141	0.053253202	0.07873729	1.103819536
TFIP11	7.854069211	7.526982912	-0.061368615	0.20382505	0.253014677	0.596854285
GCAT	11.40805867	10.14075675	-0.16988799	0.013508443	0.023457911	1.629710664
ANKRD54	6.676836833	5.480166562	-0.284945042	4.47E-10	4.80E-09	8.319103145
EIF3L	40.19654444	40.72788482	0.018945408	0.200559363	0.249677251	0.602621026
SNU13	54.77107426	51.69587299	-0.083365066	0.083557611	0.116791689	0.93258806
MICALL1	22.34876518	18.92850452	-0.239634688	0.001224424	0.002788887	2.554569078
CCDC134	4.355546259	4.256876303	-0.0330585	0.516600262	0.564793562	0.248110263
DEPDC5	2.821775975	2.307640391	-0.290185034	3.43E-08	2.37E-07	6.625718833
PICK1	7.806940641	5.983121296	-0.383858989	2.28E-11	3.29E-10	9.482763405
TTC28	2.015747255	1.851582802	-0.12255569	0.591545032	0.634788058	0.197371252
SLC16A8	1.075720819	0.621837242	-0.790694778	1.91E-11	2.83E-10	9.548549956
CENPM	12.37016386	10.63795287	-0.21764406	0.000187976	0.000521782	3.282510889
SEPT3	2.525295097	1.646881336	-0.616715379	0.014615496	0.025097723	1.600365674
SLC5A1	1.020379184	1.191598754	0.223793147	0.010618889	0.018934081	1.722755766
KDELR3	16.21637829	19.09719952	0.235909443	0.016986423	0.028700752	1.542106719
CYP2D6	0.901049003	0.54253723	-0.731883425	1.15E-08	8.76E-08	7.057654878
DDX17	49.99341745	42.24863976	-0.242833257	7.45E-06	2.94E-05	4.531593689
TCF20	14.32627451	11.62219242	-0.301781246	4.79E-08	3.21E-07	6.493958808
CBY1	11.35186805	10.65104219	-0.091935122	0.090714856	0.125500433	0.901354776
FBXO7	12.59928833	12.5314088	-0.007793631	0.962207884	0.967550377	0.014326413
GTPBP1	10.46415105	9.319359211	-0.167152606	0.00028952	0.000765972	3.115787278
POLDIP3	29.98557426	28.06927112	-0.095277001	0.013695481	0.023721877	1.624850949
RAB36	3.433270339	2.808442784	-0.28981305	0.469268701	0.519907528	0.284073894
TIMP3	2.004249808	2.353275148	0.231607676	0.000206726	0.000567159	3.246295397
PPP6R2	13.4795061	12.38226504	-0.12249239	0.003543057	0.007177823	2.144007231
SBF1	12.96087761	12.0333892	-0.107120375	0.020212045	0.033443388	1.475689738
CYB5R3	44.41787542	43.52065299	-0.029440185	0.475336269	0.525657653	0.279297008
DNAL4	12.50907437	11.16112822	-0.16449217	0.020545469	0.033944593	1.46922939
LMF2	34.87126794	32.20403416	-0.114797398	0.045773572	0.068934769	1.161561677
RHBDD3	12.56331403	10.63987231	-0.239736241	1.34E-05	4.96E-05	4.3044167
PACSIN2	20.32496528	21.17761345	0.05928713	0.118190925	0.157848024	0.801760851
TTLL1	4.910659951	4.529280064	-0.116635174	0.247318729	0.298905037	0.524466766
AP1B1	28.25134336	28.95895835	0.03569024	0.211370185	0.261173394	0.583071067
HMGXB4	7.93114406	7.569636785	-0.067304911	0.061044697	0.088716167	1.051997232
TOM1	10.90682884	11.61421347	0.090659757	0.060705688	0.088289391	1.054091479
CHKB	2.15711017	1.652359191	-0.384572526	2.44E-06	1.09E-05	4.963508266
BIK	14.45324789	13.13895216	-0.137543502	0.183582816	0.230868176	0.636635927
HMOX1	22.92659274	47.14930087	1.040214416	3.90E-21	6.39E-19	18.19475783
MCAT	7.718810713	6.875034143	-0.167011701	0.000910488	0.002145364	2.668499056
THOC5	6.229408916	5.861519988	-0.087820451	0.060536769	0.088084845	1.055098806
MCM5	19.42170444	15.97919458	-0.281475125	2.72E-08	1.91E-07	6.717856539
APOBEC3H	1.194012774	1.223452149	0.035139405	0.019818177	0.032872003	1.483173829
ARSA	17.51081915	17.98393605	0.038462236	0.226588867	0.277403064	0.556888747
TSPO	103.8306655	99.64304909	-0.05939152	0.29635832	0.349257025	0.45685485
RASD2	4.520505189	2.439831786	-0.889702325	0.062589701	0.090682288	1.042477529
TTLL12	34.90289942	30.67826606	-0.186129944	0.012563054	0.021980404	1.657964322
CBX7	3.252085853	3.385679123	0.058079905	0.051311969	0.076279843	1.117590209
PDGFB	7.442525873	7.673319976	0.044058585	0.042787116	0.064907893	1.187702492
ZMAT5	4.283564283	4.486148458	0.066665625	0.184191972	0.231559445	0.635337499
RBFOX2	11.69263053	10.05888631	-0.217128951	5.17E-05	0.00016557	3.78101917
SYNGR1	4.280923003	3.271775976	-0.387847919	0.000795501	0.001900878	2.721045667
TAB1	9.170041518	8.057516147	-0.186593091	3.99E-05	0.000131038	3.882602801
ASCC2	20.3972434	18.031274	-0.177872857	3.33E-05	0.000111818	3.951486827
MTMR3	0.94033964	0.90297597	-0.058494341	0.401613699	0.454555146	0.342413422
MIEF1	9.361182179	9.146895032	-0.033408637	0.324828321	0.378258026	0.422211848
APOL4	6.018043932	6.354863806	0.078566568	0.002505522	0.005277727	2.277553093
APOL1	91.59745824	113.7157122	0.312052136	0.000449072	0.001138025	2.943848144
PNPLA3	1.075196411	0.737845684	-0.543209205	0.000196901	0.000543651	3.264679451
MYH9	194.1003049	177.9880441	-0.125022049	0.079677563	0.112092679	0.950422752
SAMM50	9.667361522	9.313391829	-0.053815518	0.090129372	0.124812391	0.903742296
FOXRED2	11.2467095	9.649604859	-0.220961195	0.002706098	0.005643743	2.248432803
GRAP2	0.530261064	0.677186044	0.352849422	4.02E-07	2.16E-06	5.666061576
EIF3D	71.81628904	66.85677753	-0.103237287	0.023883041	0.038808384	1.411074436
TNRC6B	2.861514398	2.58709972	-0.145443202	0.009011705	0.016389223	1.785441623
SGSM3	14.86210958	12.58382042	-0.240068924	7.29E-05	0.000224233	3.649301291
IFT27	3.811653324	3.678296265	-0.051379225	0.421589371	0.474406072	0.323849761
PVALB	1.10684884	1.480194422	0.419328474	9.82E-06	3.76E-05	4.42492212
NCF4	6.164661629	8.801932055	0.513798526	4.88E-13	1.06E-11	10.97497519
CSF2RB	5.483770978	5.69209075	0.053790343	7.45E-13	1.56E-11	10.80795997
SLC25A17	9.252889398	8.580669598	-0.108813712	0.002100829	0.004501364	2.346655872
FAM118A	5.18916529	4.052949296	-0.356530364	4.90E-06	2.03E-05	4.692114417
KCTD17	6.937324197	6.596114482	-0.072762868	0.6430992	0.682214278	0.166079195
IL2RB	4.576316474	6.198845971	0.437812831	4.73E-09	3.98E-08	7.399954197
RBX1	24.16104638	22.87796635	-0.078724122	0.006397446	0.012146802	1.915538051
EP300	14.97741726	13.32941162	-0.168175765	0.001224424	0.002788887	2.554569078
L3MBTL2	7.05227188	6.419290335	-0.135674281	0.000945176	0.00221904	2.653834878
CHADL	1.3878655	1.137070247	-0.287546377	0.072650483	0.103298455	0.985906175
RANGAP1	43.66533618	34.43426365	-0.342643621	3.10E-12	5.57E-11	10.2538549
ZC3H7B	14.39139263	12.46247019	-0.207616153	0.000418889	0.001068488	2.971230243
PHF5A	41.44338721	40.50763219	-0.032948164	0.046445534	0.069831951	1.155945822
POLR3H	8.579471235	8.209342243	-0.063622102	0.123197637	0.163413661	0.786711641
TRMU	4.750695578	3.701565648	-0.360003147	2.02E-12	3.80E-11	10.42050201
PMM1	6.446762606	6.643704729	0.043413097	0.476859858	0.52715539	0.278061348
DESI1	13.63409682	14.02819959	0.04111073	0.401268396	0.454329403	0.342629156
CERK	14.57144846	14.00104299	-0.057609992	0.827554347	0.848082574	0.071561861
BRD1	10.56957743	8.8921471	-0.24931398	3.07E-06	1.34E-05	4.874203768
ZBED4	7.225913406	6.310018227	-0.195535793	0.001756911	0.003841625	2.415485024
HDAC10	2.521810848	2.03098941	-0.312277351	1.85E-05	6.64E-05	4.178006147
ABHD4	16.16770724	20.50846262	0.343104243	9.02E-07	4.47E-06	5.349873043
KHNYN	9.04062004	8.284049331	-0.126085577	0.007653335	0.014209166	1.847431418
FKBP3	25.1858448	21.98891495	-0.195836708	0.001449969	0.003243325	2.489009541
SDR39U1	3.01277611	2.366788919	-0.348162419	1.81E-06	8.31E-06	5.080541822
CTSG	0.44740379	1.142208982	1.35217725	1.36E-13	3.35E-12	11.47535053
GZMH	4.099161613	6.086572463	0.57030116	2.50E-07	1.41E-06	5.851369682
GZMB	8.056690059	10.90823485	0.437158505	1.90E-06	8.69E-06	5.060982414
PRMT5	21.40263514	20.07752566	-0.092206952	0.925478144	0.935873399	0.028782897
COCH	4.873161279	5.00571027	0.03871682	0.828033857	0.848518147	0.071338865
AP4S1	1.293153132	1.331312184	0.041955788	0.082356133	0.115360804	0.937941726
POLE2	3.489845136	3.024463738	-0.206483654	0.001674145	0.003680284	2.434118679
VCPKMT	5.13480488	4.235967876	-0.277617807	2.15E-07	1.23E-06	5.908448086
SOS2	5.487202829	5.489802705	0.000683397	0.318220058	0.371423666	0.430130428
NIN	4.450252206	4.030210992	-0.14303173	0.125458469	0.166058949	0.779737715
PYGL	20.59557755	20.71947596	0.008652931	0.082139195	0.115108689	0.938891893
TRIM9	0.682166995	0.418618829	-0.704487752	0.002036716	0.00438147	2.358380131
GNPNAT1	8.551150594	9.103094398	0.090238488	0.073240675	0.104042641	0.982788631
DDHD1	1.36587178	1.212121219	-0.172288074	0.010722594	0.019101498	1.718932563
CDKN3	10.24519708	9.57828627	-0.097108278	0.295789426	0.348665745	0.457590718
CNIH1	19.5738449	23.7139345	0.276807874	2.73E-06	1.20E-05	4.920383279
CGRRF1	1.911417263	2.248925809	0.234593314	2.55E-06	1.13E-05	4.946077037
ATP6V1D	12.34342002	12.80651911	0.053136215	0.018248312	0.030587329	1.514458451
PLEK2	17.25701718	14.59701381	-0.241509862	0.098106878	0.134271935	0.872014753
PIGH	5.264716884	5.259322709	-0.001478928	0.959265511	0.964965468	0.015488228
VTI1B	11.46108035	11.98086241	0.063988717	0.015353844	0.026218191	1.581397276
TIMM9	16.07174231	15.57026398	-0.045732933	0.483748988	0.533672651	0.272725053
GSTZ1	2.505938876	2.637681834	0.073919327	0.192457543	0.2409587	0.618057389
KIAA0586	1.547526992	1.456029752	-0.087924738	0.426404413	0.479270314	0.319419471
TMED8	3.990315928	3.841042394	-0.055005088	0.643540273	0.682635684	0.165811013
SAMD15	0.616071019	0.582739073	-0.080246624	0.724385158	0.75562915	0.121691297
AHSA1	43.65500271	39.38247526	-0.148593201	0.00259351	0.005438793	2.264497471
DAAM1	4.048635803	3.414356324	-0.245822244	0.010751033	0.019141214	1.718030514
ISM2	1.00707827	0.445192634	-1.177674185	0.062850295	0.091017548	1.040874868
RIN3	2.90706848	3.627928739	0.319581062	6.86E-07	3.50E-06	5.455619676
LGMN	31.40770207	44.8583253	0.514257368	2.43E-17	1.36E-15	14.86747839
ALKBH1	4.431380474	4.316286167	-0.037965683	0.820369508	0.841771862	0.074805596
SNW1	31.80013892	29.0443643	-0.130774814	0.000576678	0.001424997	2.846186064
ITPK1	9.153590199	9.5865921	0.066680344	0.101786025	0.13861304	0.858195911
DHRS7	14.2476102	18.42853476	0.371221417	5.80E-11	7.60E-10	9.119072544
PPM1A	5.204850976	5.549030375	0.092378843	0.003071184	0.006323025	2.199075085
SIX4	3.335974481	3.487994129	0.064289359	0.272824716	0.325263698	0.487764404
ASB2	1.554633137	1.643130737	0.079873101	0.013531699	0.02348782	1.629157286
CEP128	0.885214292	0.76699321	-0.206812938	0.000327518	0.000855458	3.067801134
ERH	80.5319288	76.5855506	-0.072488663	0.038733061	0.05942936	1.225998948
HIF1A	63.00656916	70.47241729	0.161556447	0.001528957	0.003400957	2.468398861
SUSD6	20.64482069	22.89697079	0.149376858	0.001487402	0.003319903	2.478874653
SRSF5	31.39646112	26.34335319	-0.253162959	8.50E-06	3.31E-05	4.479737538
EIF5	28.97692076	31.21341602	0.107261961	0.022393865	0.036663981	1.435760377
DICER1	6.691433406	6.155439586	-0.120453402	0.004477925	0.008851844	2.052966233
ZFYVE21	5.556551418	5.373198466	-0.048408649	0.541568891	0.588497556	0.230255336
MTHFD1	9.649770912	9.140367139	-0.078242578	0.182570875	0.22972543	0.638790927
ZC3H14	2.272298251	2.132212136	-0.091801228	0.149185067	0.192906386	0.714653396
TELO2	11.45933435	9.007029533	-0.347399947	9.19E-10	9.15E-09	8.038785234
PCNX1	3.447941087	3.413650564	-0.014419739	0.827074901	0.847702789	0.071756388
BDKRB1	0.881147726	0.835166347	-0.077320329	0.814154796	0.835890636	0.07785054
GSKIP	6.362580155	8.004651359	0.331226641	6.48E-06	2.60E-05	4.585226
VRK1	10.00898221	8.238836506	-0.280782759	1.49E-05	5.47E-05	4.261780552
PSMC1	4.033558122	4.226032494	0.067250815	0.188704905	0.236583667	0.626015241
PAPLN	4.143477374	3.472205795	-0.254989586	0.367971667	0.421501707	0.375200662
PPP4R3A	15.05336661	13.77613674	-0.127914807	0.001809116	0.003943042	2.404168569
C14orf93	2.697837616	2.276803778	-0.244793554	4.16E-05	0.000135991	3.866488511
YY1	17.06838975	15.68138269	-0.122274186	0.003578156	0.007243279	2.140064815
ACIN1	19.76703011	15.08714682	-0.389776131	1.52E-14	4.58E-13	12.33946992
CCNB1IP1	14.17860648	12.23539846	-0.212654661	0.00379548	0.007632614	2.117326705
APEX1	91.13595223	85.77204797	-0.087512727	0.118046121	0.157668153	0.802256019
PABPN1	26.93210547	19.10612594	-0.49529174	1.27E-17	7.53E-16	15.12298276
EFS	23.97026596	15.83320973	-0.598292166	7.52E-13	1.57E-11	10.80463737
ARHGAP5	7.973894394	7.970801669	-0.000559667	0.771940945	0.79881604	0.097553223
CINP	5.761598637	5.857921657	0.023919736	0.573394622	0.617694096	0.20922655
DHRS2	2.390977848	1.567823462	-0.608837643	0.000137058	0.00039407	3.404426239
SRP54	17.69972013	18.16146136	0.037153746	0.434500386	0.48710455	0.312377814
CHD8	9.973460112	8.56195806	-0.22015334	0.000132356	0.000382386	3.417497824
PCK2	11.11865261	11.73374874	0.077682035	0.032335372	0.050727581	1.294755851
KIAA0391	0.92322861	0.860730107	-0.101127	0.059448268	0.086727874	1.061841301
PSMA6	6.119339183	7.009206789	0.195875321	0.004995933	0.009761844	2.010468158
EMC9	10.4357042	8.937479024	-0.223588101	0.007283256	0.013632581	1.865421905
PSME2	38.98601164	41.18433821	0.079139235	0.246816194	0.298413462	0.525181589
BRMS1L	4.223983382	3.827678899	-0.142134351	0.190574423	0.2388314	0.621908575
REC8	3.934138185	2.700985913	-0.542561517	0.083338111	0.116568575	0.933418514
TM9SF1	2.39830475	2.543123388	0.084586469	0.008834867	0.016107112	1.792982315
SEC23A	7.640923139	8.246827928	0.110092358	0.00445206	0.00880295	2.055371746
GMPR2	15.24256722	15.68154583	0.040961874	0.043358101	0.065716467	1.182325791
PNN	32.483244	22.3203167	-0.54133822	6.32E-14	1.64E-12	11.78436884
RABGGTA	10.42030554	9.277204375	-0.167635551	0.020545469	0.033944593	1.46922939
NFATC4	3.392713636	2.627192752	-0.368917612	0.010751033	0.019141214	1.718030514
PLTP	89.49807812	108.3575385	0.275870918	0.000161025	0.000454837	3.342144362
PCIF1	19.91293435	18.12700053	-0.135565608	0.01014066	0.018164551	1.740775327
GSS	44.9701496	41.29008275	-0.123172374	0.049216991	0.073488125	1.133782831
MMP9	52.94485054	65.12829427	0.298794069	0.020511912	0.033907136	1.469708894
TRPC4AP	37.63642685	36.4129412	-0.04767839	0.463994908	0.51509057	0.288116401
PYGB	42.31733058	46.67224385	0.141316205	0.046310481	0.069649067	1.157084697
GINS1	9.051546669	7.643985502	-0.243839289	9.11E-05	0.000273594	3.562893071
NINL	4.546639074	2.719703264	-0.74135123	1.80E-14	5.29E-13	12.27646331
CD40	17.13057177	17.22556025	0.007977601	0.119062674	0.15874004	0.799313516
UQCC1	6.222709964	5.489051303	-0.180986181	0.000528781	0.001316248	2.880662254
ZMYND8	10.03828553	8.030866363	-0.321885351	0.00023846	0.00064513	3.190352696
MYBL2	42.42521215	36.31840935	-0.224220856	0.000108273	0.000319688	3.495273346
NDRG3	15.63400835	15.06824091	-0.053176709	0.740594286	0.770421854	0.113271406
SLA2	1.164840198	1.648479357	0.501003773	6.48E-10	6.68E-09	8.175198789
RAB5IF	27.71848406	34.74108037	0.325794261	6.39E-07	3.28E-06	5.483670316
NFATC2	1.394042514	1.957064225	0.489416542	2.92E-09	2.59E-08	7.585880621
PABPC1L	8.221592383	4.550685923	-0.853333828	1.87E-11	2.78E-10	9.55647068
SALL4	1.312065447	0.732901448	-0.840148565	3.37E-06	1.45E-05	4.8378774
ADNP	22.26512242	19.55244151	-0.187436776	4.35E-05	0.000141616	3.84888706
PFDN4	13.57661199	11.95132754	-0.183952623	0.001812899	0.003950182	2.403382929
DOK5	0.620950088	0.739201046	0.251489491	5.00E-07	2.63E-06	5.580310608
CSTF1	8.74852996	8.052949127	-0.119523398	0.00578168	0.011110384	1.95427094
BMP7	17.64118018	16.37437797	-0.107506976	0.177771072	0.224374753	0.649026012
RAE1	11.57797158	9.763525729	-0.245908398	7.05E-06	2.80E-05	4.552874842
TPD52L2	36.47276968	34.28645733	-0.089180915	0.333367076	0.386899569	0.412401754
DNAJC5	26.78222251	26.34249458	-0.023883715	0.46437051	0.515434058	0.287826889
NELFCD	21.37502609	19.52647719	-0.130494488	0.024619993	0.03988106	1.399233308
CTSZ	117.4911625	154.442194	0.39451471	1.30E-09	1.25E-08	7.903365867
PRPF6	49.07654737	40.54064518	-0.275664708	5.71E-08	3.76E-07	6.424629585
PRELID3B	36.3140408	37.61295968	0.05070236	0.066048297	0.09508293	1.021897442
MTG2	6.697372558	5.4521751	-0.296763328	1.47E-09	1.39E-08	7.856925994
MRGBP	14.80029011	12.80074135	-0.209398089	6.69E-05	0.000208189	3.681542565
TCFL5	5.889051932	5.059081829	-0.219159821	0.001862743	0.004044078	2.393180483
DIDO1	6.38847459	5.316231566	-0.265067545	1.66E-07	9.77E-07	6.010241275
GID8	28.6523294	25.82806436	-0.149712906	0.001363064	0.003073653	2.512345209
SLC17A9	2.634912496	2.441642064	-0.10990333	0.696431905	0.73048198	0.136390493
BIRC7	0.44663067	0.771861607	0.789259877	3.78E-07	2.04E-06	5.690207545
ARFGAP1	15.34439471	12.47696301	-0.298444924	2.49E-09	2.24E-08	7.649283186
GMEB2	7.390956183	6.684883817	-0.144858534	0.000157098	0.000444872	3.351765018
C20orf27	23.887974	20.42986444	-0.225604869	0.001634121	0.003605019	2.443092469
CDC25B	36.79677169	28.33764281	-0.376859443	3.49E-06	1.50E-05	4.824841462
ISM1	2.344034566	2.755079193	0.233099945	0.00077453	0.001858181	2.730911978
RNF24	5.950032948	6.235095657	0.067514036	0.07473333	0.105931162	0.974976263
ARFRP1	6.228898681	5.055861318	-0.301020215	1.96E-06	8.94E-06	5.048734585
NDUFAF5	1.978347782	1.806627551	-0.130996951	0.001564951	0.00346765	2.459964719
RASSF2	3.998198684	5.182738341	0.374364393	5.14E-14	1.37E-12	11.86397848
CSNK2A1	25.09815582	22.54895512	-0.154520778	0.003253885	0.006656937	2.176725535
SLC52A3	4.321487875	3.798273057	-0.186184489	0.073537239	0.10441631	0.981231661
RPS10P5	0.978908982	0.888560484	-0.139704743	0.560889987	0.60610987	0.217448644
CDS2	6.024022574	6.277180139	0.059389435	0.031645883	0.049751149	1.303196889
HM13	22.063114	22.57873578	0.033328281	0.065776775	0.094744592	1.02344557
SIRPB1	0.373523424	0.860145482	1.203381976	2.10E-16	9.55E-15	14.0198327
SEC23B	21.63858413	22.41668374	0.050966763	0.097981931	0.134148081	0.872415536
CCM2L	0.781274343	0.969030788	0.310713266	3.82E-06	1.63E-05	4.7882864
MYL9	53.73305196	60.06208897	0.16064487	0.000149882	0.000426611	3.369968405
HCK	12.48865506	18.28014771	0.549659611	1.79E-16	8.27E-15	14.08256527
TM9SF4	29.81904604	26.72666512	-0.157954271	0.020815652	0.034339982	1.464199932
TLDC2	1.112756733	1.333902228	0.261514695	0.001027184	0.002387464	2.622063133
CRNKL1	9.621822323	8.456716821	-0.186212489	0.001351461	0.003051466	2.515491524
POFUT1	18.82297801	17.61970779	-0.095304898	0.175995577	0.222602819	0.652469339
SAMHD1	15.72136	23.97268055	0.60866521	2.35E-16	1.06E-14	13.97340048
PAK5	0.973339465	0.727222944	-0.420545335	0.667519608	0.704543982	0.15209189
KIF3B	12.96664033	12.1045398	-0.099256492	0.21658748	0.266731241	0.573926115
NOP56	34.96862903	28.42282091	-0.299011489	7.14E-08	4.59E-07	6.337830658
MANBAL	35.34460761	36.14484243	0.032299676	0.675169595	0.711486227	0.147833503
IDH3B	35.13344982	30.47153482	-0.205383076	3.20E-06	1.39E-05	4.857595684
JAG1	47.50125104	39.3464937	-0.271730432	0.058294249	0.085219911	1.069458925
CDK5RAP1	7.642442	6.053530247	-0.336256972	2.05E-12	3.84E-11	10.4152778
SNTA1	9.82301302	8.910204817	-0.140707016	0.577592013	0.621613848	0.206479319
TTI1	9.974568725	8.682306036	-0.200176188	5.24E-05	0.000167587	3.775760051
E2F1	13.77410699	9.962384175	-0.467395837	1.47E-10	1.76E-09	8.753404367
RPRD1B	10.5384415	9.878407287	-0.093311169	0.015510642	0.026448243	1.577603181
PXMP4	3.623169908	4.193943506	0.211054965	0.000116188	0.000340093	3.468402504
CHMP4B	116.8625968	108.8230162	-0.102829533	0.108657417	0.146713418	0.833530165
CST3	49.90885088	54.19717725	0.118922027	0.001135256	0.002606755	2.583899781
ACTR5	5.781621279	4.520779876	-0.354902437	1.30E-12	2.54E-11	10.59528482
WFDC2	57.96949425	95.03275353	0.713130932	4.19E-14	1.15E-12	11.94083803
AHCY	82.0671339	81.41435952	-0.011521296	0.866103371	0.882766834	0.054153992
PPP1R16B	1.366708355	2.399883301	0.812258837	2.60E-17	1.44E-15	14.84230684
FAM83D	27.33046239	23.24939396	-0.233316758	0.048161851	0.072106202	1.142027377
DHX35	6.17887961	5.110431171	-0.273900246	7.10E-05	0.000219252	3.659056409
MAP1LC3A	10.72064728	8.326887258	-0.364542818	0.09686312	0.132744663	0.87698293
PIGU	16.00960549	13.90014684	-0.203837634	3.70E-05	0.000122742	3.911006795
ACOT8	5.22949194	5.067809482	-0.045308502	0.16864465	0.214594806	0.668380793
APMAP	84.65096004	81.43435406	-0.055888889	0.925967005	0.93630696	0.028581748
ZNF516	3.940059249	3.375724398	-0.223020201	0.006397446	0.012146802	1.915538051
ADNP2	6.903432797	6.59590706	-0.065742863	0.44690119	0.499389155	0.301560894
RBFA	5.174889414	4.263440231	-0.279510001	9.38E-08	5.87E-07	6.231448836
VAPA	13.67903354	14.41467793	0.075572299	0.012346785	0.021665296	1.664235363
METTL4	2.561562204	2.634144566	0.040310599	0.697797426	0.731766423	0.135627522
LPIN2	5.771907164	6.22440922	0.108888817	0.004434893	0.008776805	2.056663571
MYL12A	73.64001231	84.57941299	0.19981668	1.00E-06	4.90E-06	5.309503453
CEP76	2.031753254	1.832902898	-0.148594847	0.039375356	0.060290127	1.219753799
CEP192	3.885205325	3.143998483	-0.305390323	3.56E-06	1.52E-05	4.816869047
RNMT	8.436442084	7.682001454	-0.13515246	0.032137074	0.050446979	1.297164834
SMAD7	5.730738257	5.811356134	0.020153864	0.409604774	0.462490541	0.334897145
LAMA1	2.499194541	2.508149523	0.00516015	0.46775853	0.51849257	0.285257463
RNF125	0.699967655	0.944137311	0.431708436	1.47E-07	8.76E-07	6.057465605
ANKRD12	3.406920513	3.08978426	-0.140962181	0.00514097	0.010020099	1.999128006
POLI	2.022868715	1.651859555	-0.292311661	0.000215437	0.000588261	3.230430216
MIB1	8.903808526	8.386464247	-0.086359873	0.285952329	0.338933073	0.469886051
CSTF2	14.68314641	13.67571614	-0.10254477	0.013837257	0.023943481	1.620812702
MXRA5	20.76010231	20.92659146	0.01152379	0.014640426	0.02513499	1.599721284
VSIG1	0.528946456	1.567356132	1.567139429	0.059614665	0.086905505	1.060952714
PSMD10	29.42724877	32.27615076	0.133315866	0.452065351	0.503966634	0.297598216
ATG4A	5.856805367	6.40509106	0.12910513	0.000189822	0.000526158	3.278883444
STS	1.773535094	3.113382418	0.811854916	2.72E-22	6.22E-20	19.20644854
GPR143	2.406339889	2.171426643	-0.148197218	0.654607589	0.692582922	0.159528221
PGRMC1	78.66367793	80.41389721	0.03174721	0.261681328	0.313949058	0.503140815
POLA1	5.01077553	4.154919323	-0.270213446	8.70E-05	0.000262879	3.58024419
NKAP	3.011178426	2.69218288	-0.161551781	0.000101896	0.00030212	3.519820128
NXT2	10.00165825	10.92124525	0.126898148	0.140535563	0.183381484	0.736644517
MCTS2P	3.665272415	3.19707765	-0.197166644	0.301799204	0.354676119	0.450168052
ALG13	3.497730785	3.385923518	-0.046869866	0.456146461	0.507644239	0.294440538
PRPS2	28.14987841	26.64467992	-0.079281188	0.33893207	0.392422464	0.406246139
TLR8	0.700187554	1.76335214	1.332507284	1.26E-24	8.58E-22	21.06636888
MOSPD1	5.472372633	6.001258036	0.133098491	0.019303454	0.032141468	1.492934291
AMMECR1	5.756341788	5.24204087	-0.135023654	0.124852443	0.165369231	0.781545292
CHRDL1	1.968520992	2.956426691	0.586742407	3.26E-09	2.86E-08	7.543380275
WDR13	9.150713566	8.394152892	-0.124499507	0.051828689	0.076937841	1.113860003
SUV39H1	5.71980651	5.266711614	-0.119063879	0.036914965	0.057016122	1.244002326
XIAP	7.449900372	7.673056637	0.042580271	0.114047852	0.153010189	0.815279647
STAG2	15.38911189	14.78035421	-0.058229132	0.458754281	0.510218361	0.292243917
CCDC22	10.87970924	10.1169968	-0.104858908	0.010015224	0.01796052	1.745681088
SYP	0.913911246	0.488957551	-0.902344843	0.069947512	0.10003053	0.99986743
BMX	0.421101696	0.607669443	0.529118062	2.41E-10	2.74E-09	8.561640472
PLS3	38.23484391	39.36156642	0.04189965	0.223999562	0.274751392	0.561060098
NAA10	9.588383494	8.349405749	-0.199614091	0.000651721	0.001589999	2.798603226
RENBP	6.137790905	7.22858512	0.235993792	6.03E-06	2.44E-05	4.612952902
ELF4	15.71929951	15.84960998	0.011910411	0.604791742	0.646775019	0.189246762
SMARCA1	11.76769187	10.20953639	-0.20491402	0.787521903	0.812833243	0.089998543
ASB9	1.591514648	1.671261287	0.070536868	0.001509646	0.003363768	2.473173903
RBBP7	20.95134376	18.76445651	-0.159040272	0.003010385	0.006216753	2.20643639
KCND1	0.963524231	0.753675914	-0.354376661	0.001462349	0.0032682	2.485691331
SLC25A14	3.215891569	2.863080222	-0.167650669	0.002066408	0.004437379	2.352873449
FMR1	7.111053478	6.629503737	-0.101162427	0.11848095	0.158153993	0.800919838
PIM2	23.67925694	32.29494799	0.447684687	5.94E-07	3.07E-06	5.512305512
SCML2	1.562856422	0.821598852	-0.927679175	2.71E-09	2.43E-08	7.615266016
SLC35A2	17.82671935	18.138309	0.024998734	0.247318729	0.298905037	0.524466766
PQBP1	31.97670344	28.95246323	-0.14333512	0.018218058	0.030543192	1.515085577
PCSK1N	4.391801652	2.182751705	-1.00866487	0.299500139	0.35250621	0.452833228
EMD	38.25881068	34.03410566	-0.168810827	2.36E-05	8.23E-05	4.084447582
TAZ	7.56492406	5.899197008	-0.35880701	1.01E-08	7.81E-08	7.10739562
PGK1	170.8715165	194.0245429	0.183327229	0.019145017	0.031911776	1.496049022
MAGT1	28.85892341	35.81755578	0.311649409	1.30E-09	1.25E-08	7.903365867
SMS	64.14710374	61.07355275	-0.070836357	0.418043315	0.47096019	0.327015802
PHEX	0.55708388	0.971164261	0.80182076	1.16E-11	1.81E-10	9.743385675
UBL4A	27.04622283	28.04529183	0.052331469	0.170364485	0.216464909	0.664612498
CD99L2	8.347460124	10.79230038	0.370593207	5.00E-07	2.63E-06	5.580310608
EEA1	3.559734518	3.768535068	0.082234168	0.250856541	0.302710981	0.518971824
GPR50	1.663877586	1.25434541	-0.407614618	0.843085454	0.86258004	0.064200596
RP2	5.520454259	6.812664637	0.303432204	8.25E-10	8.32E-09	8.079962902
JADE3	3.574735904	3.138364104	-0.187823923	0.02682301	0.043033414	1.366194201
CDK16	23.95042504	21.92291549	-0.127611587	0.032835709	0.051377955	1.289223182
USP11	22.08644788	17.61060584	-0.32671687	7.77E-05	0.000237741	3.623896084
PCYT1B	1.270682926	1.326330312	0.061836032	0.623383019	0.663694752	0.178031617
[truncated: 13,552 more rows]
